# Supplementary material for: ARID5B‐mediated LINC01128 epigenetically activated pyroptosis and apoptosis by promoting the formation of the BTF3/STAT3 complex in β2GPI/anti‐β2GPI‐treated monocytes
Source: Clin Transl Med. 2024 Jan 15;14(1):e1539. doi: 10.1002/ctm2.1539 (PMC10788880; doi:10.1002/ctm2.1539)
Supplement: Supplementary file 2 — Supporting information [file CTM2-14-e1539-s004.xlsx]

## Sheet: Supplementary Data 1
The used primers for qPCR
Gene	Forward	Reverse
ARID5B	GAATTAGGCGGTAATCCTGGGAG	TCCGAGGTTTGATTGGAGGCAG
LINC01128	AAGGTGAGGTGAGAGGACAGGAAG	CAAGGCAGGCACTCAACGGTAG
U6	CTCGCTTCGGCAGCACATATACT	ACGCTTCACGAATTTGCGTGTC
LINC00167	TCAGCTCACTCCTTAACCGC	TCTCTCTGCCATCTAGCTGC
LINC00176	GGGTCCAGCTCAAATCGTTG	ATGTAAGVGVTCCGGAACTT
LINC00685	aagccgaggcctttttggta	aaatgccacctgtcacacct
LINC01125	TTCTCCATCTGCGCACCACA	GCCAGCCATCGGTGCCATAT
LINC01300	tccacctgcagccatcaatt	atgcgtcttgacaccttcgt
LINC01585	TCCCGGGTTCCTAAGTCTGT	AGAGTCCTGGGGGACACTTT
LINC01624	cgtctaatcggggcgaatca	agagctgggcaatatccacg
ARID5B promoter	CCCCTCCTCTCCTCCAAAAATC	GGAAGAGGATGGATCAAGGCAA
LINC01128 promoter	ACTGCTTGCTCAGGTCACTC	AGAGCCAACGAGCGAGAAAA
NLRP3 promoter	GGGACCAAATTGAGGGCTTC	TCAACGTCACCAGTCCTCAGA

## Sheet: Supplementary Data 2
ChIRP probes for LINC01128
Target sequences	Probe sequences
GGAGCTTACCGACCTCCCGC	GCGGGAGGTCGGTAAGCTCC
TGCTTCCACCCAACTTCCTG	CAGGAAGTTGGGTGGAAGCA
GAGTTCTTCATTCCCACATC	GATGTGGGAATGAAGAACTC
CACTCTGGAGGTGACTTGAC	GTCAAGTCACCTCCAGAGTG
AGCAGGTGCAGTTACACAAC	GTTGTGTAACTGCACCTGCT
CTTCTGATCAACATGAGATG	CATCTCATGTTGATCAGAAG
CTGATGAACGTGAGATGACC	GGTCATCTCACGTTCATCAG
CTGATCAACGTGAGATGACC	GGTCATCTCACGTTGATCAG
ACCCTGATCAACATGAGATG	CATCTCATGTTGATCAGGGT
CCATAGAGTGATGGGTTCTG	CAGAACCCATCACTCTATGG
AACTTTATCCATTGAGAAAT	ATTTCTCAATGGATAAAGTT
GTGGGATATCTTGTGCAGGT	ACCTGCACAAGATATCCCAC
GCACTTTCTGTGTCCAGAGG	CCTCTGGACACAGAAAGTGC
GACTGGTGGGTCGAGACCTG	CAGGTCTCGACCCACCAGTC
CTCCTTTCTCAGCATTCTTG	CAAGAATGCTGAGAAAGGAG
ACACCGAGGTCTTCTGAGTC	GACTCAGAAGACCTCGGTGT
TGTAGGCTCTGAGCCTTCAG	CTGAAGGCTCAGAGCCTACA
GAGCACAGGTGAGGTTCACT	AGTGAACCTCACCTGTGCTC
TGCATGTGCTTTGATGCATG	CATGCATCAAAGCACATGCA
TGCAACAGTGTGTGCAAGTG	CACTTGCACACACTGTTGCA
GTTTGTGTTGGTGGGATGTG	CACATCCCACCAACACAAAC
TGGACACAGCCATCACGCTG	CAGCGTGATGGCTGTGTCCA
ACACTAAGGAGATTTCAGGG	CCCTGAAATCTCCTTAGTGT
TCTCACTCTAAAGCTCACAA	TTGTGAGCTTTAGAGTGAGA
CGATGGAGATGGGTTTGGGT	ACCCAAACCCATCTCCATCG
CTTCCTGTGACTGAACTCCA	TGGAGTTCAGTCACAGGAAG
CCTGCTCCTGTGGTTTGCAG	CTGCAAACCACAGGAGCAGG
CTCTTCCATTGGGTTCCAGT	ACTGGAACCCAATGGAAGAG
GTTGAGGAAGCAGCTTGCTG	CAGCAAGCTGCTTCCTCAAC
ACATCTCTTGAACTCTGGAG	CTCCAGAGTTCAAGAGATGT
CTCATAGCAGCACTCCTGTT	AACAGGAGTGCTGCTATGAG
CACCTCCCTTACACATCAGT	ACTGATGTGTAAGGGAGGTG
CGAAGCTGATGAGGCTTGGA	CGAAGCTGATGAGGCTTGGA
TGCAGAACAAGTGGTCAAGA	TCTTGACCACTTGTTCTGCA
GCCAAAGGAGGAGAGGCATT	AATGCCTCTCCTCCTTTGGC
AGTTGTGACTATCTCCAGGT	ACCTGGAGATAGTCACAACT
CTCACTGGTGATTTGTGCTG	CAGCACAAATCACCAGTGAG
CGGAGCTTCTTGGAGGCCAC	GTGGCCTCCAAGAAGCTCCG
CTGAGGAGCTGAACTGTTCC	GGAACAGTTCAGCTCCTCAG
TGATTGGTATCCGGAACTTG	CAAGTTCCGGATACCAATCA
GACGGGAATGGTGGGACTGG	CCAGTCCCACCATTCCCGTC
GCTGCTCATGTCGTTTCAGT	ACTGAAACGACATGAGCAGC
GTGCTTCTGCCAAACCCTTC	GAAGGGTTTGGCAGAAGCAC
CGTGTCCCTTCACTGCCATG	CATGGCAGTGAAGGGACACG
GGAACTTCAGGTGATCATGT	ACATGATCACCTGAAGTTCC
GTGTAGTTAATGCCTTGATG	CATCAAGGCATTAACTACAC
AACATTTTTCCAGTGAATAA	TTATTCACTGGAAAAATGTT

## Sheet: Supplementary Data 3
	The clinic data of sixty-four APS patients
Number	Name	Sex	Age	C3(0.85-2)g/L	C4(0.12-4)g/L	PLT(125-350)*10^9/L	Normalized SCT(0.84-1.16)	NormalizeddRVVT(0.92-1.11)		IgG aCL<20	IgM aCL<20		IgG aβ2GPI<20	IgM aβ2GPI<20		History of thrombosis	History of adverse pregnancy delivery
1	***	female	42	0.634	0.172	190	3.82	2.74	P	278.2	2.1	P	1094	1.3	P	No	Yes
2	***	female	30	0.644	0.108	188	2.99	3.82	P	1397	1.9	P	6100	<1.1	P	No	Yes
3	***	female	61	1.05	0.243	154	3.05	2.09	P	74.1	78.7	P	198.4	144.2	P	Yes	No
4	***	female	35	0.853	0.138	120	1.03	1.13	P	181.9	<1.0	P	983.1	<1.1	P	Yes	Yes
5	***	female	35				1.24	0.96	P	38.6	3.6	P	238.1	1.4	P	No	Yes
6	***	female	38	0.593	0.101	107	1.19	2.08	P	2024	3.2	P	6100	1.4	P	No	Yes
7	***	female	32	0.797	0.156	132	1.75	1.6	P	21	<1.0	P	40.7	<1.1	P	No	Yes
8	***	female	25	0.548	0.138	163	1.32	1.01	P	760.9	2.6	P	2611.5	<1.1	P	Yes	No
9	***	female	35	0.789	0.196	360	4.33	2.06	P	95.7	9.5	P	553.4	6.6	P	No	Yes
10	***	female	35	0.665	0.24	255	1.84	1.64	P	73.5	17	P	404.9	14.6	P	No	Yes
63	***	female	37	0.642	0.173	131	2.3	1.44	P	10.9	129.8	P	28.5	94.9	P	No	Yes
64	***	female	36	0.639	0.14	202	2.58	1.65	P	3.7	87.6	P	11.2	86.4	P	No	Yes
62	***	female	39	0.54	0.114	179	1.5	1.07	P	12.6	1.5	N	20.9	<1.1	P	No	Yes
11	***	female	21			269	2.05	1.54	P	13.7	4.2	N	235.3	1.5	P	Yes	No
13	***	female	33	0.82	0.282	174	1.36	1.17	P	10.2	2.6	N	240.3	1.6	P	No	Yes
14	***	female	36	0.765	0.174	12	1.26	1.03	P	27.5	5	P	8.3	<1.1	N	Yes	Yes
15	***	female	30	0.805	0.215	187	1.44	0.96	P	31.3	4.4	P	<6.4	1.6	N	No	Yes
16	***	female	52	0.883	0.195	249	1.18	0.87	P	<2.6	28.2	P	9	15.6	N	Yes	No
17	***	female	29	0.963	0.257	164	0.85	1.14	P	33.8	3.9	P	6.9	<1.1	N	No	Yes
18	***	female	32	1.11	0.28		1.86	1.58	P	15.6	4.7	N	55.5	<1.1	P	No	Yes
19	***	female	32	0.893	0.246	238	1.17	1.63	P	11.2	9.1	N	23	10.4	P	No	Yes
31	***	female	33	0.688	0.164	235	1.17	1.63	P	13.7	9.8	N	20.4	11.7	P	No	Yes
33	***	female	26	0.89	0.221	189	1.23	0.9	P	30.7	3.8	P	<6.4	<1.1	N	No	Yes
34	***	female	39			318	1.11	0.94	N	31.6	127.2	P	16.5	97.4	P	No	Yes
35	***	female	32	0.841	0.228	154	0.93	0.95	N	13.3	124.6	P	21.6	38.5	P	No	Yes
36	***	female	33	0.895	0.291	283	0.97	0.95	N	36	4.4	P	193.4	5.5	P	No	Yes
37	***	female	31	0.812	0.311	163	0.93	0.98	N	22.2	4.9	P	137.1	7.4	P	No	Yes
38	***	female	37	0.937	0.197	142	1.02	0.94	N	20.8	8.6	P	109.3	3.4	P	No	Yes
39	***	female	34	0.978	0.173		1.11	0.94	N	68.9	5.8	P	20.9	2.6	P	No	Yes
40	***	female	45	0.55	0.101	312	0.94	0.92	N	12.6	37.6	P	7.8	32.6	P	No	Yes
41	***	female	30	1.23	0.35		1.08	1.11	N	28.2	<1.0	P	167.2	<1.1	P	No	Yes
20	***	female	40	0.63	0.896	173	1.15	1.57	P	<2.6	3.1	N	<6.4	<1.1	N	Yes	No
12	***	female	42	0.762	0.214	226	1.13	0.96	N	33.7	2.5	P	8.6	4.8	N	No	Yes
21	***	female	28	1.01	0.233	223	1.11	1.13	P	3.4	3.4	N	9.4	1.6	N	Yes	Yes
22	***	female	42	1.32	1.49	296	1.12	1.24	P	6.3	5	N	<6.4	1.9	N	Yes	Yes
23	***	female	51	0.932	0.206	251	1.24	1.22	P	2.9	11.1	N	<6.4	4.8	N	Yes	No
24	***	female	40	0.726	0.177	216	1.17	0.9	P	<2.6	2.3	N	7.1	<1.1	N	No	Yes
25	***	female	34	0.93	0.176		1	0.94	N	42.4	2.2	P	<6.4	<1.1	N	No	Yes
26	***	female	31			183	1.47	1.14	P	12.6	2.5	N	<6.4	1.4	N	No	Yes
27	***	female	31	1.02	0.89	215	1.28	1	P	7.5	6.6	N	<6.4	1.2	N	No	Yes
28	***	female	29	0.917	0.208	358	1.12	1.18	P	2.7	8.9	N	10.3	1.9	N	Yes	Yes
29	***	female	33		1.18	203	1.03	1.27	P	14	4	N	<6.4	2.4	N	No	Yes
30	***	female	37	0.98	0.97	278	1.18	1.14	P	6.3	6.9	N	6.5	1.3	N	No	Yes
32	***	female	34	0.796	0.209	218	1.14	0.99	N	42.6	3.3	P	<6.4	<1.1	N	No	Yes
42	***	female	34	1.46	0.348	211	0.68	0.99	N	<2.6	<1.0	N	48.7	1.2	P	No	Yes
43	***	female	37	0.729	0.195	145	1.31	1.05	P	3.6	3	N	<6.4	<1.1	N	No	Yes
44	***	female	28	0.862	0.192		1.12	1.02	N	13.9	6.2	N	47.4	4.2	P	Yes	Yes
45	***	female	35			255	1.26	1.15	P	6.7	5.5	N	6.5	2.1	N	No	Yes
46	***	female	45	1.15	0.286	373	0.98	1.01	N	11.2	3.3	N	28.9	2.4	P	No	Yes
47	***	female	37	0.778	0.191	199	0.98	0.99	N	33.3	3.2	P	<6.4	<1.1	N	No	Yes
48	***	female	34	1.06	0.392	247	0.99	1	N	72.4	2	P	6.8	1.6	N	No	Yes
49	***	female	43	0.812	0.192	223	1.09	1.05	N	30.6	3.5	P	<6.4	3.1	N	Yes	No
50	***	female	36			251	1.24	1.12	P	<2.6	2.1	N	<6.4	<1.1	N	No	Yes
51	***	female	40			109	1.02	0.95	N	3.1	95.5	P	<6.4	<1.1	N	No	Yes
52	***	female	40			223	0.96	0.96	N	25.2	6.6	P	8.6		N	Yes	Yes
53	***	female	31	0.808	0.104		0.97	1.06	N	27.3	1.2	P	<6.4	<1.1	N	No	Yes
54	***	female	38	0.85	0.173	223	1.05	0.85	N	27.7	1.2	P	<6.4	<1.1	N	No	Yes
55	***	female	30			212	1.05	1.06	N	39.7	8.9	P	6.8	5.2	N	No	Yes
56	***	female	35	0.907	0.261	145	1	1.26	P	<2.6	<1.0	N	<6.4	<1.1	N	No	Yes
57	***	female	34	0.748	0.283	230	0.96	0.96	N	26.5	1.7	P	<6.4	1.9	N	No	Yes
58	***	female	36	0.797	0.233	117	0.87	0.97	N	25.1	4.9	P	10	1.9	N	No	Yes
59	***	female	44	0.848	0.258	198	0.92	1.08	N	<2.6	24.2	P	7.7	9.8	N	No	Yes
60	***	female	35				1	0.91	N	<2.6	46.2	P	<6.4	<1.1	N	No	Yes
61	***	female	28	0.958	0.234	208	1	1.25	P	6.6	7.9	N	14.3	4.1	N	Yes	Yes
			35.5781
P:positive		N：negative
	The clinic data of thirty-two HDs
Number	Name	Sex	Age
1	***	female	41
2	***	female	41
3	***	female	36
4	***	female	30
5	***	female	34
6	***	female	43
7	***	female	34
8	***	female	60
9	***	female	31
10	***	female	37
11	***	female	41
12	***	female	30
13	***	female	33
14	***	female	52
15	***	female	29
16	***	female	43
17	***	female	28
18	***	female	46
19	***	female	50
20	***	female	21
21	***	female	27
22	***	female	56
23	***	female	40
24	***	female	60
25	***	female	42
26	***	female	45
27	***	female	33
28	***	female	40
29	***	female	33
30	***	female	31
31	***	female	33
32	***	female	31
			36.3077

## Sheet: Supplementary Data 4
anti-ARID5B CUT&Tag-Seq of THP-1 cells
Rep1						Rep2
chr	start	end	gene	peak_pos		chr	start	end	gene	peak_pos
1	10016	10522	WASH7P	up5k		1	10016	10518	WASH7P	up5k
1	16980	17224	MIR6859-1	up5k		1	16941	17664	MIR6859-1	up5k
1	136523	136953	RP11-34P13.16	up5k		1	136262	136953	RP11-34P13.16	up5k
1	180222	180997	FO538757.2	up5k		1	180222	180999	FO538757.2	up5k
1	432769	434923	WBP1LP7	up5k		1	432759	434923	WBP1LP7	up5k
1	820625	821023	LINC01128	up5k		1	820099	820387	LINC01128	up5k
1	821289	823041	LINC01128	up5k		1	820625	823392	LINC01128	up5k
1	1051923	1052252	RP11-54O7.14	up5k		1	997458	997929	HES4	up5k
1	1067643	1067969	RNF223	up5k		1	1049976	1050312	RP11-54O7.14	up5k
1	1201891	1202830	TNFRSF18	up5k		1	1051627	1052399	RP11-54O7.14	up5k
1	1241213	1242110	FAM132A	up5k		1	1055290	1055871	RP11-465B22.3	up5k
1	1288339	1288615	ACAP3	up5k		1	1081118	1081544	C1orf159	up5k
1	1289199	1290042	ACAP3	up5k		1	1201853	1202853	TNFRSF18	up5k
1	1295248	1296147	MIR6726	up5k		1	1241169	1242364	FAM132A	up5k
1	1307063	1307447	PUSL1	up5k		1	1288339	1288615	ACAP3	up5k
1	1311048	1311834	CPSF3L	up5k		1	1289179	1290148	ACAP3	up5k
1	1332323	1332836	DVL1	up5k		1	1295000	1296147	MIR6726	up5k
1	1381651	1381892	CCNL2	up5k		1	1307064	1307447	PUSL1	up5k
1	1419624	1419854	RP4-758J18.7	up5k		1	1311194	1311728	CPSF3L	up5k
1	1537774	1537994	SSU72	up5k		1	1312147	1312706	RP5-890O3.9	up5k
1	1538240	1538775	SSU72	up5k		1	1313095	1313418	RP5-890O3.9	up5k
1	1627935	1628691	MMP23B	up5k		1	1320907	1321603	CPTP	up5k
1	1634623	1635081	CDK11B	up5k		1	1332342	1333188	DVL1	up5k
1	1749762	1750963	NADK	up5k		1	1381589	1381892	CCNL2	up5k
1	9724476	9725163	CLSTN1	up5k		1	1426982	1427528	RP4-758J18.10	up5k
1	12191363	12191604	MIR4632	up5k		1	1434639	1434937	VWA1	up5k
1	16513525	16514229	RNU1-1	up5k		1	1532864	1533667	TMEM240	up5k
1	16534498	16535087	FAM231B	up5k		1	1538241	1539539	SSU72	up5k
1	16643195	16643559	MST1P2	up5k		1	1626903	1627420	MMP23B	up5k
1	16645279	16645904	MST1P2	up5k		1	1627769	1628800	MMP23B	up5k
1	16666062	16666586	RNU1-3	up5k		1	1629651	1629945	MMP23B	up5k
1	16698282	16698855	RP1-163M9.7	up5k		1	1634552	1635073	CDK11B	up5k
1	16740256	16740515	CROCC	up5k		1	1697752	1698052	MMP23A	up5k
1	16749912	16750809	MST1L	up5k		1	1749996	1750989	NADK	up5k
1	16872372	16872884	RNU1-5P	up5k		1	1780632	1781066	GNB1	up5k
1	16895895	16896569	RNU1-2	up5k		1	1781373	1781605	GNB1	up5k
1	26554295	26554947	MIR1976	up5k		1	1916374	1916719	TMEM52	up5k
1	26910271	26910630	NR0B2	up5k		1	1918269	1918580	CFAP74	up5k
1	27522192	27522554	RP1-159A19.4	up5k		1	2506933	2507323	PANK4	up5k
1	27524227	27524609	RP1-159A19.4	up5k		1	9724476	9725122	CLSTN1	up5k
1	27869019	27869340	THEMIS2	up5k		1	12191363	12191701	MIR4632	up5k
1	30731840	30732265	LAPTM5	up5k		1	15526481	15526778	DNAJC16	up5k
1	31482852	31483075	RP11-439L8.2	up5k		1	15739546	15739887	RP11-169K16.4	up5k
1	31625037	31625524	PEF1	up5k		1	16513476	16514482	RNU1-1	up5k
1	32771803	32772461	YARS	up5k		1	16534541	16535276	FAM231B	up5k
1	36087710	36088610	ADPRHL2	up5k		1	16535719	16536160	FAM231B	up5k
1	36400866	36401163	RNU4-27P	up5k		1	16643242	16643577	MST1P2	up5k
1	39511106	39512611	OXCT2P1	up5k		1	16645248	16645954	MST1P2	up5k
1	39513995	39514682	OXCT2P1	up5k		1	16656845	16657825	RP1-163M9.8	up5k
1	39519040	39519596	RP11-69E11.4	up5k		1	16665997	16666587	RNU1-3	up5k
1	39521617	39522181	RP11-69E11.4	up5k		1	16698117	16699228	RP1-163M9.7	up5k
1	39526667	39527627	PPIEL	up5k		1	16701432	16702537	RP1-163M9.7	up5k
1	39559286	39559840	PABPC4	up5k		1	16740302	16740515	RNU1-4	up5k
1	39564352	39564929	RP11-69E11.8	up5k		1	16750162	16750825	MST1L	up5k
1	39688023	39688246	PPIE	up5k		1	16871304	16871693	RNU1-5P	up5k
1	39691650	39691971	PPIE	up5k		1	16872372	16872887	RNU1-5P	up5k
1	39755418	39756378	BMP8B	up5k		1	16895897	16896581	RNU1-2	up5k
1	39763853	39764944	OXCT2	up5k		1	19333652	19334075	CAPZB	up5k
1	39766597	39767624	OXCT2	up5k		1	25808251	25808954	RP1-317E23.6	up5k
1	39769472	39770638	OXCT2	up5k		1	26554295	26555235	MIR1976	up5k
1	39785004	39785492	RP1-118J21.25	up5k		1	27521920	27522661	RP1-159A19.4	up5k
1	39786313	39788075	RP1-118J21.25	up5k		1	27524216	27524591	RP1-159A19.4	up5k
1	39940155	39942264	Y_RNA	up5k		1	30731869	30732264	LAPTM5	up5k
1	39951748	39951967	MFSD2A	up5k		1	31482852	31483075	RP11-439L8.2	up5k
1	39952574	39952965	MFSD2A	up5k		1	31624979	31625586	PEF1	up5k
1	39953254	39954228	MFSD2A	up5k		1	32771803	32772571	YARS	up5k
1	39954604	39956645	MFSD2A	up5k		1	36087710	36088609	ADPRHL2	up5k
1	39956891	39959158	RP3-342P20.2	up5k		1	36092166	36092633	COL8A2	up5k
1	39959495	39961452	RP3-342P20.2	up5k		1	36320883	36321136	EVA1B	up5k
1	39961860	39963768	RP3-342P20.2	up5k		1	36321448	36322225	EVA1B	up5k
1	40037950	40038259	CAP1	up5k		1	36400867	36401162	RNU4-27P	up5k
1	40039313	40041530	CAP1	up5k		1	39510345	39512611	OXCT2P1	up5k
1	40067139	40068130	PPT1	up5k		1	39513995	39514682	OXCT2P1	up5k
1	40069748	40070066	PPT1	up5k		1	39519047	39519676	RP11-69E11.4	up5k
1	40070848	40072020	PPT1	up5k		1	39521585	39522387	RP11-69E11.4	up5k
1	40159768	40160306	RLF	up5k		1	39526666	39527655	PPIEL	up5k
1	40251697	40252461	RP1-39G22.7	up5k		1	39530125	39530622	PPIEL	up5k
1	40257877	40258503	ZMPSTE24	up5k		1	39559286	39559830	PABPC4	up5k
1	40299246	40305102	COL9A2	up5k		1	39564214	39564812	RP11-69E11.8	up5k
1	40338534	40340186	SMAP2	up5k		1	39622885	39623135	HEYL	up5k
1	40360437	40361032	RP1-228H13.2	up5k		1	39688022	39688246	PPIE	up5k
1	40448866	40449196	ZFP69B	up5k		1	39690981	39691213	PPIE	up5k
1	40471827	40472183	RP11-656D10.7	up5k		1	39691805	39692628	PPIE	up5k
1	40504883	40505271	EXO5	up5k		1	39752912	39753455	BMP8B	up5k
1	40508545	40509734	EXO5	up5k		1	39755190	39756378	BMP8B	up5k
1	40514745	40515858	RP11-656D10.6	up5k		1	39763813	39765197	OXCT2	up5k
1	40558622	40559576	RP1-63P18.2	up5k		1	39766522	39767624	OXCT2	up5k
1	40660972	40665181	RP4-739H11.3	up5k		1	39769472	39770194	OXCT2	up5k
1	40686023	40686407	NFYC-AS1	up5k		1	39785004	39785575	RP1-118J21.25	up5k
1	40689306	40689715	NFYC-AS1	up5k		1	39786300	39788077	RP1-118J21.25	up5k
1	40691559	40692762	NFYC	up5k		1	39896842	39897467	RP1-118J21.5	up5k
1	40756593	40758520	MIR30C1	up5k		1	39940257	39943035	Y_RNA	up5k
1	40781069	40781556	KCNQ4	up5k		1	39952584	39952991	MFSD2A	up5k
1	40782188	40783576	KCNQ4	up5k		1	39953210	39961483	MFSD2A	up5k
1	40798885	40800149	RN7SL326P	up5k		1	39961749	39963873	RP3-342P20.2	up5k
1	40800851	40801205	RN7SL326P	up5k		1	40037871	40038278	CAP1	up5k
1	40803776	40804035	RN7SL326P	up5k		1	40039231	40041029	CAP1	up5k
1	40804801	40805088	RN7SL326P	up5k		1	40067138	40068129	PPT1	up5k
1	40855758	40856568	CITED4	up5k		1	40071148	40071681	PPT1	up5k
1	40859491	40860065	CITED4	up5k		1	40159827	40160452	RLF	up5k
1	40860503	40861425	CITED4	up5k		1	40251697	40252247	RP1-39G22.7	up5k
1	40862254	40863308	RP5-1066H13.4	up5k		1	40253808	40254160	RP1-39G22.7	up5k
1	40979144	40979554	CTPS1	up5k		1	40257689	40258596	ZMPSTE24	up5k
1	41015209	41016086	SLFNL1	up5k		1	40299042	40308469	COL9A2	up5k
1	41020453	41022815	SCMH1	up5k		1	40338605	40340193	SMAP2	up5k
1	41023772	41024451	SCMH1	up5k		1	40360438	40361622	RP1-228H13.2	up5k
1	41025124	41025616	SCMH1	up5k		1	40448873	40449162	ZFP69B	up5k
1	41026361	41026631	SCMH1	up5k		1	40508500	40509672	EXO5	up5k
1	41357538	41357871	FOXO6	up5k		1	40514585	40515868	RP11-656D10.6	up5k
1	41501562	41501925	HIVEP3	up5k		1	40531279	40531982	ZNF684	up5k
1	41531005	41532237	RP11-486B10.3	up5k		1	40558622	40559556	RP1-63P18.2	up5k
1	42172178	42173441	FOXJ3	up5k		1	40663996	40665277	RP4-739H11.3	up5k
1	42455943	42456285	PPCS	up5k		1	40686023	40686427	NFYC-AS1	up5k
1	42658165	42658672	PPIH	up5k		1	40689306	40689716	NFYC-AS1	up5k
1	42741023	42741826	P3H1	up5k		1	40691373	40692883	NFYC	up5k
1	42746263	42747660	P3H1	up5k		1	40756588	40758520	MIR30C1	up5k
1	42784871	42785085	RP5-994D16.11	up5k		1	40780160	40780404	KCNQ4	up5k
1	42830599	42830834	RP11-342M1.3	up5k		1	40781047	40781305	KCNQ4	up5k
1	42887643	42888471	RP11-342M1.6	up5k		1	40782182	40783576	KCNQ4	up5k
1	43349240	43349925	RP1-92O14.3	up5k		1	40798929	40800149	RN7SL326P	up5k
1	43352115	43352813	RP1-92O14.3	up5k		1	40803522	40804036	RN7SL326P	up5k
1	43358630	43358999	CDC20	up5k		1	40855926	40856548	CITED4	up5k
1	43360192	43360994	ELOVL1	up5k		1	40858874	40859261	CITED4	up5k
1	43381993	43382342	MED8	up5k		1	40859503	40860140	CITED4	up5k
1	43442254	43442897	SZT2-AS1	up5k		1	40860374	40861439	CITED4	up5k
1	43443803	43444131	SZT2-AS1	up5k		1	40862254	40863308	RP5-1066H13.4	up5k
1	43445431	43445734	SZT2-AS1	up5k		1	40979144	40979545	CTPS1	up5k
1	43446371	43448207	SZT2-AS1	up5k		1	41015052	41016130	SLFNL1	up5k
1	43448436	43448947	MIR6735	up5k		1	41020179	41022815	SCMH1	up5k
1	43449819	43452399	HYI	up5k		1	41023499	41024523	SCMH1	up5k
1	43649452	43650426	KDM4A	up5k		1	41025070	41025699	SCMH1	up5k
1	43704685	43706223	ST3GAL3	up5k		1	41026361	41026761	SCMH1	up5k
1	43706920	43707440	RP11-184I16.4	up5k		1	41501415	41501925	HIVEP3	up5k
1	43833898	43836017	MIR6079	up5k		1	41530960	41532237	RP11-486B10.3	up5k
1	43836444	43836964	MIR6079	up5k		1	41533179	41533394	RP11-486B10.3	up5k
1	43931586	43931863	ARTN	up5k		1	41540442	41540663	RP11-486B10.4	up5k
1	43971638	43971872	ATP6V0B	up5k		1	42162205	42162421	GUCA2A	up5k
1	44674318	44674788	C1orf228	up5k		1	42172178	42173462	FOXJ3	up5k
1	44778314	44778530	SNORD38B	up5k		1	42740908	42742044	P3H1	up5k
1	44802209	44802897	TCTEX1D4	up5k		1	42746167	42749068	P3H1	up5k
1	44803116	44804200	TCTEX1D4	up5k		1	42784871	42786742	RP5-994D16.11	up5k
1	44804426	44805865	TCTEX1D4	up5k		1	42830620	42830834	RP11-342M1.3	up5k
1	44807047	44808456	BTBD19	up5k		1	42887070	42888478	RP11-342M1.6	up5k
1	45508678	45508909	PRDX1	up5k		1	43349240	43349926	RP1-92O14.3	up5k
1	45620757	45623697	GPBP1L1	up5k		1	43352065	43352872	RP1-92O14.3	up5k
1	46034766	46035185	PIK3R3	up5k		1	43360186	43360986	ELOVL1	up5k
1	50415181	50415712	DMRTA2	up5k		1	43381978	43382253	MED8	up5k
1	52403993	52404336	PRPF38A	up5k		1	43442353	43442956	SZT2-AS1	up5k
1	53069502	53070275	RP11-334A14.5	up5k		1	43443235	43444057	SZT2-AS1	up5k
1	77978989	77979243	DNAJB4	up5k		1	43445385	43445858	SZT2-AS1	up5k
1	93199529	93199740	RP4-612C19.2	up5k		1	43446223	43452596	SZT2-AS1	up5k
1	109626685	109627415	RP5-1160K1.6	up5k		1	43452828	43453505	HYI-AS1	up5k
1	109627940	109628193	RP5-1160K1.6	up5k		1	43649507	43650541	KDM4A	up5k
1	112712303	112712673	RP11-426L16.9	up5k		1	43704689	43706223	ST3GAL3	up5k
1	113904569	113905579	DCLRE1B	up5k		1	43706920	43707445	RP11-184I16.4	up5k
1	120850664	120851053	RNVU1-19	up5k		1	43833768	43835948	MIR6079	up5k
1	121184434	121185061	SRGAP2C	up5k		1	43836445	43836774	MIR6079	up5k
1	121516515	121516834	RP11-344P13.6	up5k		1	43929873	43930290	ARTN	up5k
1	143729185	143729680	RNVU1-18	up5k		1	43931425	43932016	ARTN	up5k
1	143971991	143972890	SRGAP2D	up5k		1	43932973	43933497	ARTN	up5k
1	144412385	144413009	RNVU1-15	up5k		1	43965634	43966509	DPH2	up5k
1	144546673	144546917	U1	up5k		1	43978339	43978725	B4GALT2	up5k
1	145095108	145095949	FAM72D	up5k		1	44674165	44674932	C1orf228	up5k
1	145164977	145165193	U1	up5k		1	44802182	44802857	TCTEX1D4	up5k
1	145168167	145169256	U1	up5k		1	44803117	44804200	TCTEX1D4	up5k
1	145280965	145281562	CH17-373J23.1	up5k		1	44804426	44805681	TCTEX1D4	up5k
1	145845933	145846367	PIAS3	up5k		1	44806703	44808407	BTBD19	up5k
1	145847666	145847967	PIAS3	up5k		1	45620727	45623570	GPBP1L1	up5k
1	145918393	145918871	GNRHR2	up5k		1	46034723	46035287	PIK3R3	up5k
1	145932636	145932869	LIX1L	up5k		1	47433354	47433571	FOXD2	up5k
1	145961713	145961979	POLR3GL	up5k		1	50415157	50415716	DMRTA2	up5k
1	146376652	146377545	U1	up5k		1	51329026	51329280	TTC39A-AS1	up5k
1	147078616	147079049	RNVU1-8	up5k		1	53069502	53070261	RP11-334A14.5	up5k
1	147079463	147079915	RNVU1-8	up5k		1	54220347	54220559	SSBP3	up5k
1	148160150	148160570	XXyac-YX155B6.5	up5k		1	54222893	54223459	SSBP3	up5k
1	148160824	148162112	XXyac-YX155B6.5	up5k		1	54223840	54224426	SSBP3	up5k
1	148522296	148522917	U1	up5k		1	108646552	108646929	HENMT1	up5k
1	149700830	149701576	FAM231D	up5k		1	109491346	109491656	CYB561D1	up5k
1	149753119	149753349	RP11-196G18.1	up5k		1	109626589	109628310	RP5-1160K1.6	up5k
1	149811002	149811287	HIST2H3D	up5k		1	112710543	112710983	RP11-426L16.9	up5k
1	149829340	149829677	HIST2H4A	up5k		1	112711316	112711830	RP11-426L16.9	up5k
1	149837871	149838297	HIST2H3C	up5k		1	112712303	112712699	RP11-426L16.9	up5k
1	149839476	149840325	HIST2H3C	up5k		1	113904544	113905593	DCLRE1B	up5k
1	149840584	149840864	HIST2H2AA3	up5k		1	120850664	120851083	RNVU1-19	up5k
1	149841142	149843043	HIST2H2AA3	up5k		1	121184402	121185247	SRGAP2C	up5k
1	149850749	149852645	HIST2H2AA4	up5k		1	121516515	121516836	RP11-344P13.6	up5k
1	149852981	149853253	HIST2H4B	up5k		1	143729123	143729723	RNVU1-18	up5k
1	149853597	149854738	HIST2H4B	up5k		1	143904453	143904721	RP5-998N21.7	up5k
1	149860954	149861168	RP11-196G18.23	up5k		1	143971932	143973071	SRGAP2D	up5k
1	150266123	150266506	C1orf54	up5k		1	144412281	144412944	RNVU1-15	up5k
1	150282083	150282388	CIART	up5k		1	144546428	144546911	U1	up5k
1	150362663	150364095	RPRD2	up5k		1	145095108	145095707	FAM72D	up5k
1	150504300	150504869	ECM1	up5k		1	145168167	145169286	U1	up5k
1	150549848	150550489	MIR4257	up5k		1	145280962	145281547	CH17-373J23.1	up5k
1	150553777	150556009	ADAMTSL4-AS1	up5k		1	145845253	145845634	NUDT17	up5k
1	150556318	150557840	ADAMTSL4-AS1	up5k		1	145845933	145846370	PIAS3	up5k
1	150558088	150560045	ADAMTSL4-AS1	up5k		1	145918313	145918787	GNRHR2	up5k
1	150561758	150562006	RN7SL473P	up5k		1	145932603	145932869	LIX1L	up5k
1	150568776	150569259	RN7SL600P	up5k		1	145961641	145962124	POLR3GL	up5k
1	150571989	150572504	MCL1	up5k		1	146284952	146285246	RNU6-1071P	up5k
1	150876298	150876529	RPS27AP6	up5k		1	146376798	146377403	U1	up5k
1	150967768	150968586	RP11-316M1.3	up5k		1	147078491	147079055	RNVU1-8	up5k
1	151165058	151165684	TMOD4	up5k		1	147079376	147080271	RNVU1-8	up5k
1	151166317	151167021	TMOD4	up5k		1	148013422	148013696	RNU1-129P	up5k
1	151281536	151282199	ZNF687	up5k		1	148160170	148162207	XXyac-YX155B6.5	up5k
1	151287150	151290241	PI4KB	up5k		1	148522244	148522920	U1	up5k
1	151290633	151291538	PI4KB	up5k		1	148735735	148736091	RNU6-1171P	up5k
1	151611580	151611932	RP11-404E16.1	up5k		1	149700860	149701576	FAM231D	up5k
1	151706743	151707077	RIIAD1	up5k		1	149810917	149811205	HIST2H3D	up5k
1	151707321	151707965	RIIAD1	up5k		1	149813171	149813408	HIST2H3D	up5k
1	151944999	151945280	KRT8P28	up5k		1	149829269	149829678	HIST2H4A	up5k
1	153615744	153615960	S100A13	up5k		1	149832365	149832861	HIST2H4A	up5k
1	153630147	153630395	RP1-178F15.4	up5k		1	149837830	149838297	HIST2H3C	up5k
1	153688329	153690023	MIR8083	up5k		1	149839397	149840318	HIST2H3C	up5k
1	153727828	153728388	INTS3	up5k		1	149840584	149843064	HIST2H2AA3	up5k
1	153771140	153771546	AL513523.2	up5k		1	149850658	149852670	HIST2H2AA4	up5k
1	153771969	153772493	AL513523.2	up5k		1	149852898	149854743	HIST2H4B	up5k
1	153790186	153790830	RP11-216N14.5	up5k		1	149860913	149861414	RP11-196G18.23	up5k
1	153791484	153792111	RP11-216N14.5	up5k		1	149900018	149900331	SV2A	up5k
1	153941366	153943176	CRTC2	up5k		1	150266158	150266497	C1orf54	up5k
1	153946921	153947353	CRTC2	up5k		1	150362259	150364095	RPRD2	up5k
1	153956016	153956616	SLC39A1	up5k		1	150504306	150504869	ECM1	up5k
1	153960046	153960864	MIR6737	up5k		1	150549841	150550488	MIR4257	up5k
1	153972584	153973509	JTB	up5k		1	150552101	150557916	ADAMTSL4-AS1	up5k
1	154154523	154154921	TPM3	up5k		1	150558294	150560172	ADAMTSL4-AS1	up5k
1	154192395	154193095	MIR190B	up5k		1	150561556	150562042	RN7SL473P	up5k
1	154272420	154272866	HAX1	up5k		1	150568908	150569335	RN7SL600P	up5k
1	154404637	154405206	IL6R	up5k		1	150572162	150572488	MCL1	up5k
1	154941202	154942079	PBXIP1	up5k		1	150573647	150573868	MCL1	up5k
1	154945755	154946106	Metazoa_SRP	up5k		1	150876298	150876851	RPS27AP6	up5k
1	154947807	154948072	Metazoa_SRP	up5k		1	150967910	150968642	RP11-316M1.3	up5k
1	154970319	154970906	CKS1B	up5k		1	150981960	150982836	ANXA9	up5k
1	154988815	154990275	LENEP	up5k		1	151006445	151006753	PRUNE1	up5k
1	154992537	154994691	LENEP	up5k		1	151165206	151165796	TMOD4	up5k
1	155002007	155002308	ZBTB7B	up5k		1	151166318	151167057	TMOD4	up5k
1	155015295	155016715	DCST2	up5k		1	151281535	151282248	ZNF687	up5k
1	155030037	155030290	DCST1	up5k		1	151287150	151290070	PI4KB	up5k
1	155031525	155031865	DCST1	up5k		1	151290326	151291516	PI4KB	up5k
1	155041611	155041882	RP11-307C12.11	up5k		1	151706795	151707036	RIIAD1	up5k
1	155060226	155063712	EFNA4	up5k		1	151707358	151708092	RIIAD1	up5k
1	155125085	155125440	EFNA1	up5k		1	153615425	153615960	S100A13	up5k
1	155133995	155135033	SLC50A1	up5k		1	153629989	153630438	RP1-178F15.4	up5k
1	155167090	155167837	KRTCAP2	up5k		1	153688246	153689744	MIR8083	up5k
1	155181566	155181933	MUC1	up5k		1	153771139	153772492	AL513523.2	up5k
1	155185640	155186060	MUC1	up5k		1	153780234	153780782	Y_RNA	up5k
1	155187690	155188272	AC234582.2	up5k		1	153790142	153791088	RP11-216N14.5	up5k
1	155192020	155194544	MIR92B	up5k		1	153791327	153791953	RP11-216N14.5	up5k
1	155212447	155213308	GBAP1	up5k		1	153792786	153793237	RP11-216N14.5	up5k
1	155233042	155233944	GBA	up5k		1	153940306	153943195	CRTC2	up5k
1	155250574	155251733	SCAMP3	up5k		1	153945439	153945841	CRTC2	up5k
1	155254129	155254450	SCAMP3	up5k		1	153946917	153947247	CRTC2	up5k
1	155261917	155262182	CLK2	up5k		1	153956278	153956492	SLC39A1	up5k
1	155284322	155285071	PKLR	up5k		1	153957848	153958132	SLC39A1	up5k
1	155285320	155285567	PKLR	up5k		1	153959737	153960904	MIR6737	up5k
1	155287550	155287857	PKLR	up5k		1	153962166	153963141	MIR6737	up5k
1	155306291	155307058	FDPS	up5k		1	153969220	153969643	JTB	up5k
1	155318694	155319016	RUSC1	up5k		1	153972584	153973936	JTB	up5k
1	155319903	155320161	RUSC1	up5k		1	154154518	154154856	TPM3	up5k
1	155320655	155321293	RUSC1	up5k		1	154192043	154192891	MIR190B	up5k
1	155748045	155748674	GON4L	up5k		1	154194049	154194401	C1orf189	up5k
1	155940124	155940815	RXFP4	up5k		1	154272407	154272879	HAX1	up5k
1	155941291	155943269	RXFP4	up5k		1	154287346	154287567	SNORD59	up5k
1	155950992	155951441	MIR6738	up5k		1	154404608	154405413	IL6R	up5k
1	155989193	155989582	RP11-336K24.5	up5k		1	154551617	154552210	UBE2Q1-AS1	up5k
1	156050397	156050908	LAMTOR2	up5k		1	154577113	154577745	RP11-61L14.6	up5k
1	156081099	156081516	LMNA	up5k		1	154941198	154941873	PBXIP1	up5k
1	156241003	156241453	BGLAP	up5k		1	154947553	154948140	Metazoa_SRP	up5k
1	156241890	156242636	BGLAP	up5k		1	154970355	154970930	CKS1B	up5k
1	156243606	156245693	SMG5	up5k		1	154989022	154989861	LENEP	up5k
1	156246191	156246764	SMG5	up5k		1	154992428	154994032	LENEP	up5k
1	156247270	156247957	SMG5	up5k		1	155014361	155014713	DCST2	up5k
1	156285663	156286219	GLMP	up5k		1	155014983	155016725	DCST2	up5k
1	156387797	156388247	RP11-139I14.2	up5k		1	155029939	155030905	DCST1	up5k
1	156460862	156462509	MEF2D	up5k		1	155031518	155031864	DCST1	up5k
1	156479401	156480758	Y_RNA	up5k		1	155041361	155042010	RP11-307C12.11	up5k
1	156482177	156483848	Y_RNA	up5k		1	155047524	155047958	ADAM15	up5k
1	156504394	156505099	RP11-284F21.8	up5k		1	155060471	155062220	EFNA4	up5k
1	156642193	156642620	RP11-284F21.7	up5k		1	155062444	155062908	EFNA4	up5k
1	156725547	156725781	RRNAD1	up5k		1	155063138	155063576	EFNA4	up5k
1	156733833	156734410	MRPL24	up5k		1	155125085	155125456	EFNA1	up5k
1	156738005	156738513	HDGF	up5k		1	155126585	155126843	EFNA1	up5k
1	156748364	156748805	PRCC	up5k		1	155134029	155135021	SLC50A1	up5k
1	156803772	156804012	SH2D2A	up5k		1	155167059	155167832	KRTCAP2	up5k
1	157126694	157127016	CYCSP52	up5k		1	155181560	155182157	MUC1	up5k
1	157284260	157284553	RP11-85G21.2	up5k		1	155185476	155186100	MUC1	up5k
1	159846852	159847255	SNORD64	up5k		1	155186855	155187859	AC234582.2	up5k
1	159856180	159856460	RP11-190A12.7	up5k		1	155192076	155194544	MIR92B	up5k
1	159863054	159863739	RP11-190A12.8	up5k		1	155206163	155206562	MTX1	up5k
1	159917767	159918001	TAGLN2	up5k		1	155208240	155208637	MTX1	up5k
1	159922532	159922792	IGSF9	up5k		1	155212374	155213542	GBAP1	up5k
1	159923306	159923687	IGSF9	up5k		1	155232899	155233935	GBA	up5k
1	160190484	160191058	CASQ1	up5k		1	155250553	155251733	SCAMP3	up5k
1	160362976	160363191	NHLH1	up5k		1	155253926	155254450	SCAMP3	up5k
1	160532234	160532800	RP11-528G1.2	up5k		1	155284329	155285716	PKLR	up5k
1	160932818	160933152	RP11-312J18.7	up5k		1	155287374	155287942	PKLR	up5k
1	161038248	161038660	USF1	up5k		1	155306157	155306953	FDPS	up5k
1	161045845	161046114	ARHGAP30	up5k		1	155319903	155320160	RUSC1	up5k
1	161098865	161099417	PFDN2	up5k		1	155320656	155322305	RUSC1	up5k
1	161117627	161117876	NIT1	up5k		1	155748045	155748626	GON4L	up5k
1	161192903	161194106	NDUFS2	up5k		1	155857146	155857395	SYT11	up5k
1	161196104	161198655	NDUFS2	up5k		1	155941282	155943269	RXFP4	up5k
1	161225466	161225689	TOMM40L	up5k		1	155945020	155945359	ARHGEF2	up5k
1	161226253	161226655	NR1I3	up5k		1	155950482	155952894	MIR6738	up5k
1	161227084	161227626	NR1I3	up5k		1	155975895	155976144	RP11-336K24.12	up5k
1	161399187	161400045	RP11-122G18.12	up5k		1	155989136	155989582	RP11-336K24.5	up5k
1	161510146	161510521	RP11-25K21.6	up5k		1	156058088	156058317	RAB25	up5k
1	161522617	161522892	HSPA6	up5k		1	156081027	156081516	LMNA	up5k
1	161523335	161523699	HSPA6	up5k		1	156241257	156241631	BGLAP	up5k
1	161524536	161524758	HSPA6	up5k		1	156241860	156242798	BGLAP	up5k
1	161534082	161534297	RPS23P10	up5k		1	156243606	156245693	SMG5	up5k
1	161540287	161540789	FCGR3A	up5k		1	156246191	156246836	SMG5	up5k
1	161606163	161607467	HSPA7	up5k		1	156247490	156248260	SMG5	up5k
1	162151986	162152249	MIR4654	up5k		1	156285036	156286213	GLMP	up5k
1	167090258	167090633	DUSP27	up5k		1	156295051	156295585	VHLL	up5k
1	183471508	183471769	SMG7	up5k		1	156387435	156388271	RP11-139I14.2	up5k
1	200872788	200873103	GPR25	up5k		1	156461203	156462509	MEF2D	up5k
1	201888355	201888669	SHISA4	up5k		1	156479321	156481358	Y_RNA	up5k
1	205973045	205974180	RAB7B	up5k		1	156481918	156483878	Y_RNA	up5k
1	206203166	206203387	SRGAP2	up5k		1	156504372	156505099	RP11-284F21.8	up5k
1	206924015	206924620	PIGR	up5k		1	156509637	156510284	RP11-284F21.8	up5k
1	211675566	211675847	RP11-122M14.1	up5k		1	156642308	156642640	RP11-284F21.7	up5k
1	220878503	220879036	HLX	up5k		1	156733833	156734410	MRPL24	up5k
1	227559112	227559372	RNA5SP77	up5k		1	156738007	156738473	HDGF	up5k
1	228067928	228069520	RP5-881P19.7	up5k		1	156748340	156748804	PRCC	up5k
1	228070269	228070939	RP5-881P19.7	up5k		1	156803773	156804012	SH2D2A	up5k
1	228071199	228072656	RP5-881P19.7	up5k		1	157126694	157127016	CYCSP52	up5k
1	228105733	228106481	MRPL55	up5k		1	157284260	157284543	RP11-85G21.2	up5k
1	228146057	228146810	GJC2	up5k		1	159856160	159856504	RP11-190A12.7	up5k
1	228147923	228148743	GJC2	up5k		1	159861988	159862506	RP11-190A12.8	up5k
1	228149227	228150710	GJC2	up5k		1	159863201	159863792	RP11-190A12.8	up5k
1	228164291	228164707	IBA57	up5k		1	159924024	159924309	IGSF9	up5k
1	228207255	228208065	OBSCN	up5k		1	159925666	159926473	IGSF9	up5k
1	228273637	228274089	RP5-1139B12.3	up5k		1	160190415	160191158	CASQ1	up5k
1	228452467	228453057	HIST3H2A	up5k		1	160362976	160363191	NHLH1	up5k
1	228608720	228609338	RNA5S1	up5k		1	160532239	160532652	RP11-528G1.2	up5k
1	228609936	228610317	RNA5S1	up5k		1	161038444	161038936	USF1	up5k
1	228610860	228611408	RNA5S2	up5k		1	161045678	161046483	ARHGAP30	up5k
1	228613101	228613813	RNA5S3	up5k		1	161068332	161068591	NECTIN4	up5k
1	228615342	228615890	RNA5S4	up5k		1	161082454	161082776	RP11-544M22.8	up5k
1	228617702	228617924	RNA5S5	up5k		1	161098865	161099552	PFDN2	up5k
1	228620099	228620342	RNA5S6	up5k		1	161117627	161117925	NIT1	up5k
1	228621061	228621399	RNA5S6	up5k		1	161166226	161166679	PPOX	up5k
1	228622012	228622707	RNA5S7	up5k		1	161168001	161168314	B4GALT3	up5k
1	228624420	228624776	RNA5S8	up5k		1	161192903	161194106	NDUFS2	up5k
1	228628740	228629288	RNA5S10	up5k		1	161196052	161198769	NDUFS2	up5k
1	228630100	228630343	RNA5S10	up5k		1	161218010	161218294	APOA2	up5k
1	228630982	228631530	RNA5S11	up5k		1	161223157	161223379	TOMM40L	up5k
1	228632299	228632680	RNA5S11	up5k		1	161225471	161225690	TOMM40L	up5k
1	228633198	228633903	RNA5S12	up5k		1	161226252	161226727	NR1I3	up5k
1	228635230	228636053	RNA5S13	up5k		1	161227036	161227636	NR1I3	up5k
1	228637688	228638369	RNA5S14	up5k		1	161228436	161228667	NR1I3	up5k
1	228642339	228642802	RNA5S16	up5k		1	161399917	161400136	RNU6-481P	up5k
1	228643565	228643858	RNA5S16	up5k		1	161510223	161510513	RP11-25K21.6	up5k
1	228644401	228645110	RNA5S17	up5k		1	161534044	161534290	RPS23P10	up5k
1	228646930	228647248	RNA5SP18	up5k		1	161540477	161540967	FCGR3A	up5k
1	230709996	230710284	RP11-99J16__A.2	up5k		1	161606133	161607516	HSPA7	up5k
1	234522563	234523007	LINC01354	up5k		1	167090244	167090736	DUSP27	up5k
1	234975372	234976006	RP11-443B7.3	up5k		1	167627898	167628115	RCSD1	up5k
1	234978163	234978812	RP11-443B7.3	up5k		1	183471508	183471769	SMG7	up5k
1	235938980	235939744	RP5-940F7.2	up5k		1	201888067	201888744	SHISA4	up5k
1	235954576	235955048	RP4-580N22.2	up5k		1	204195244	204195465	GOLT1A	up5k
1	246512574	246512865	RP11-690C23.2	up5k		1	205972976	205974584	RAB7B	up5k
1	246566356	246566803	CNST	up5k		1	205975622	205975896	RAB7B	up5k
1	246817949	246818191	RP11-397A15.4	up5k		1	206203116	206203658	SRGAP2	up5k
1	247085383	247086021	RP11-107G24.3	up5k		1	206924071	206924589	PIGR	up5k
1	247115440	247116081	FGFR3P6	up5k		1	214607222	214608042	RP11-365D23.2	up5k
1	247116448	247117373	FGFR3P6	up5k		1	223948517	223949835	GTF2IP20	up5k
1	247117809	247120443	FGFR3P6	up5k		1	226956575	226956897	RP5-1087E8.2	up5k
1	247173209	247173425	RP11-488L18.6	up5k		1	227559102	227559624	RNA5SP77	up5k
1	247183608	247184488	RP11-488L18.3	up5k		1	227917105	227917348	WNT9A	up5k
1	248805145	248806007	SH3BP5L	up5k		1	228068464	228069662	RP5-881P19.7	up5k
1	248857651	248857889	AL672294.1	up5k		1	228070262	228072656	RP5-881P19.7	up5k
2	3184648	3184922	TSSC1	up5k		1	228097037	228097325	C1orf35	up5k
2	3591616	3591834	COLEC11	up5k		1	228105793	228106481	MRPL55	up5k
2	10136756	10137105	C2orf48	up5k		1	228146114	228146687	GJC2	up5k
2	27039360	27039571	AGBL5	up5k		1	228147199	228147567	GJC2	up5k
2	27082727	27083089	KHK	up5k		1	228147927	228148728	GJC2	up5k
2	27207638	27207851	ATRAID	up5k		1	228149214	228150345	GJC2	up5k
2	27305894	27306894	UCN	up5k		1	228160437	228160655	IBA57-AS1	up5k
2	27308082	27308517	MPV17	up5k		1	228164197	228164708	IBA57	up5k
2	27375583	27375852	ZNF513	up5k		1	228207134	228208065	OBSCN	up5k
2	27377342	27378205	PPM1G	up5k		1	228273527	228274110	RP5-1139B12.3	up5k
2	28453057	28453343	PLB1	up5k		1	228452467	228453298	HIST3H2A	up5k
2	42761312	42761773	OXER1	up5k		1	228556432	228556673	RNA5SP162	up5k
2	48314307	48314587	FOXN2	up5k		1	228608619	228609302	RNA5S1	up5k
2	64524180	64524416	AFTPH	up5k		1	228610951	228611388	RNA5S2	up5k
2	70960426	70960970	RN7SL160P	up5k		1	228613101	228613642	RNA5S3	up5k
2	74148547	74148798	MOB1A	up5k		1	228615342	228615889	RNA5S4	up5k
2	74499103	74499482	RP11-523H20.3	up5k		1	228617657	228617952	RNA5S5	up5k
2	74515403	74515810	DQX1	up5k		1	228618988	228619281	RNA5S5	up5k
2	85316882	85317320	TGOLN2	up5k		1	228621070	228621401	RNA5S6	up5k
2	85600152	85600442	USP39	up5k		1	228622315	228622545	RNA5S7	up5k
2	96533138	96533525	ARID5A	up5k		1	228623448	228623716	RNA5S7	up5k
2	97659591	97659916	LINC01125	up5k		1	228624362	228624776	RNA5S8	up5k
2	112586129	112586373	AC012442.5	up5k		1	228628713	228629268	RNA5S10	up5k
2	113602939	113603492	RP11-395L14.18	up5k		1	228630982	228631666	RNA5S11	up5k
2	127420357	127420597	MIR4783	up5k		1	228632299	228632680	RNA5S11	up5k
2	127700617	127701026	WDR33	up5k		1	228633213	228633901	RNA5S12	up5k
2	144703734	144704205	VIS1	up5k		1	228634627	228634920	RNA5S12	up5k
2	170923436	170924031	GORASP2	up5k		1	228635295	228636089	RNA5S13	up5k
2	201137440	201138843	IMPDH1P10	up5k		1	228637688	228638407	RNA5S14	up5k
2	201178902	201179148	CASP10	up5k		1	228640215	228640600	RNA5S15	up5k
2	218033334	218033716	RUFY4	up5k		1	228641286	228641522	RNA5S15	up5k
2	218263356	218263950	AAMP	up5k		1	228642339	228642663	RNA5S16	up5k
2	218394605	218395129	CTDSP1	up5k		1	228643565	228643858	RNA5S16	up5k
2	218401029	218401500	MIR26B	up5k		1	228644692	228645053	RNA5S17	up5k
2	218402148	218403355	MIR26B	up5k		1	228645758	228646088	RNA5S17	up5k
2	218814771	218815032	RP11-459I19.1	up5k		1	228646632	228647287	RNA5SP18	up5k
2	232875380	232875719	NGEF	up5k		1	234522684	234523016	LINC01354	up5k
2	233059306	233059697	INPP5D	up5k		1	234975372	234976004	RP11-443B7.3	up5k
2	237565440	237566254	PRLH	up5k		1	234978096	234978983	RP11-443B7.3	up5k
2	238149064	238149360	KLHL30-AS1	up5k		1	235938929	235939628	RP5-940F7.2	up5k
2	239346384	239347032	MIR2467	up5k		1	235940348	235940767	RP5-940F7.2	up5k
2	241354800	241355053	FARP2	up5k		1	235954576	235955256	RP4-580N22.2	up5k
2	241720611	241721287	AC114730.11	up5k		1	246511610	246512099	RP11-690C23.2	up5k
2	241865626	241866104	RTP5	up5k		1	246512574	246513061	RP11-690C23.2	up5k
3	9757072	9757645	CAMK1	up5k		1	246817949	246818171	RP11-397A15.4	up5k
3	10010804	10011019	CIDECP	up5k		1	247114001	247115073	FGFR3P6	up5k
3	11289121	11289359	AC083855.5	up5k		1	247115293	247120496	FGFR3P6	up5k
3	38009583	38010269	Y_RNA	up5k		1	247173209	247173453	RP11-488L18.6	up5k
3	38010637	38010984	Y_RNA	up5k		1	247183654	247184563	RP11-488L18.3	up5k
3	45746780	45747643	RP11-697K23.3	up5k		1	247415797	247416009	NLRP3	up5k
3	47007828	47008160	NRADDP	up5k		1	248804905	248806101	SH3BP5L	up5k
3	47409845	47410065	SCAP	up5k		2	3184653	3184884	TSSC1	up5k
3	48594136	48594789	UQCRC1	up5k		2	8597617	8598033	AC011747.6	up5k
3	48621128	48621470	SLC26A6	up5k		2	27039211	27039643	AGBL5	up5k
3	48631847	48633085	CELSR3	up5k		2	27082727	27083226	KHK	up5k
3	48659295	48659515	CELSR3-AS1	up5k		2	27207638	27207851	ATRAID	up5k
3	48660784	48661008	CELSR3-AS1	up5k		2	27305841	27306894	UCN	up5k
3	49001658	49002432	WDR6	up5k		2	27308082	27308487	MPV17	up5k
3	49004963	49005597	WDR6	up5k		2	27375588	27375882	ZNF513	up5k
3	49012788	49015356	DALRD3	up5k		2	27377608	27377862	PPM1G	up5k
3	49015864	49016541	MIR425	up5k		2	27440957	27441199	KRTCAP3	up5k
3	49024861	49025867	RP13-131K19.6	up5k		2	28453057	28453349	PLB1	up5k
3	49412227	49412530	AMT	up5k		2	42761312	42762057	OXER1	up5k
3	49416983	49417956	NICN1	up5k		2	45000619	45000843	SIX2	up5k
3	49418921	49419267	NICN1	up5k		2	48314246	48314541	FOXN2	up5k
3	49420203	49420484	NICN1	up5k		2	70960449	70960972	RN7SL160P	up5k
3	49422128	49422411	NICN1	up5k		2	74148540	74148798	MOB1A	up5k
3	49673604	49673826	APEH	up5k		2	74498960	74499501	RP11-523H20.3	up5k
3	49686396	49686810	RNF123	up5k		2	74515403	74515810	DQX1	up5k
3	49714753	49716170	AMIGO3	up5k		2	85316882	85317250	TGOLN2	up5k
3	49716392	49716775	AMIGO3	up5k		2	85600037	85600340	USP39	up5k
3	49719264	49719504	IP6K1	up5k		2	96532927	96533487	ARID5A	up5k
3	49722267	49723254	IP6K1	up5k		2	97659560	97660051	LINC01125	up5k
3	49905787	49906013	MON1A	up5k		2	112586090	112586377	AC012442.5	up5k
3	50191496	50191937	GNAT1	up5k		2	113602964	113603490	RP11-395L14.18	up5k
3	50290004	50290565	HYAL3	up5k		2	127700563	127701026	WDR33	up5k
3	50342643	50343141	NPRL2	up5k		2	144703744	144704195	VIS1	up5k
3	50343870	50344126	NPRL2	up5k		2	170923436	170923905	GORASP2	up5k
3	50363472	50364737	CYB561D2	up5k		2	197453139	197453376	COQ10B	up5k
3	51706235	51706497	GRM2	up5k		2	201137439	201138249	IMPDH1P10	up5k
3	51956579	51956939	PCBP4	up5k		2	201138473	201138698	CFLAR-AS1	up5k
3	51959383	51959666	RP11-155D18.12	up5k		2	201179043	201179412	CASP10	up5k
3	52192775	52193034	ALDOAP1	up5k		2	218033272	218033716	RUFY4	up5k
3	52235476	52235878	RP5-1157M23.2	up5k		2	218257629	218257870	GPBAR1	up5k
3	52492949	52493300	STAB1	up5k		2	218263268	218264065	AAMP	up5k
3	52495310	52495883	STAB1	up5k		2	218340029	218340311	MIR6810	up5k
3	52528252	52529076	SMIM4	up5k		2	218402159	218403355	MIR26B	up5k
3	128072247	128072580	RNU2-37P	up5k		2	218814771	218815032	RP11-459I19.1	up5k
3	128617301	128617828	RPN1	up5k		2	219386355	219386610	AC053503.4	up5k
3	128859079	128859416	RP11-723O4.9	up5k		2	232875457	232875763	NGEF	up5k
3	138649419	138649713	PIK3CB	up5k		2	233059294	233059863	INPP5D	up5k
3	160449624	160450078	B3GAT3P1	up5k		2	237565420	237566148	PRLH	up5k
3	184235500	184236869	MIR1224	up5k		2	238148270	238149358	KLHL30-AS1	up5k
3	184332187	184332399	FAM131A	up5k		2	238423383	238423603	ASB1	up5k
3	195630906	195631517	RP11-141C7.5	up5k		2	239346384	239346947	MIR2467	up5k
3	195880172	195880394	MIR6829	up5k		2	241354749	241355406	FARP2	up5k
3	195880626	195880881	MIR6829	up5k		2	241720386	241721289	AC114730.11	up5k
3	196193954	196194469	ZDHHC19	up5k		2	241722093	241722369	AC114730.11	up5k
3	196198534	196198839	Y_RNA	up5k		2	242045334	242045620	AC093642.6	up5k
3	196208759	196209550	SLC51A	up5k		3	9808871	9809128	RP11-266J6.2	up5k
3	196210812	196211055	SLC51A	up5k		3	9917713	9917933	RNU6-882P	up5k
3	196317110	196317392	TM4SF19-AS1	up5k		3	10288634	10288928	SEC13	up5k
3	197657991	197658488	AC024560.2	up5k		3	38004512	38004866	PLCD1	up5k
3	197658728	197659094	AC024560.2	up5k		3	38008395	38010269	Y_RNA	up5k
3	198219937	198220764	CICP6	up5k		3	41246307	41246770	ULK4	up5k
4	658195	658594	RP11-1191J2.5	up5k		3	45746779	45747822	RP11-697K23.3	up5k
4	680398	680702	MFSD7	up5k		3	47007828	47008133	NRADDP	up5k
4	704730	705295	PCGF3	up5k		3	47408465	47408833	SCAP	up5k
4	2459182	2459736	RNF4	up5k		3	47409050	47410002	SCAP	up5k
4	2787787	2788189	SH3BP2	up5k		3	47848675	47849466	MIR1226	up5k
4	6692322	6692534	S100P	up5k		3	48594382	48594832	UQCRC1	up5k
4	10078232	10078797	MIR3138	up5k		3	48621119	48621482	SLC26A6	up5k
4	49578632	49578876	RP11-241F15.10	up5k		3	48630784	48631606	CELSR3	up5k
4	56435347	56435856	PAICS	up5k		3	48631843	48632901	CELSR3	up5k
4	83231781	83232006	RP11-576N17.5	up5k		3	48659384	48659850	CELSR3-AS1	up5k
4	158664306	158664667	C4orf46	up5k		3	48660635	48661417	CELSR3-AS1	up5k
5	211205	212226	CTD-2083E4.4	up5k		3	48682382	48683042	IP6K2	up5k
5	212460	212983	CTD-2083E4.4	up5k		3	49001679	49002616	WDR6	up5k
5	266731	266950	CTD-2083E4.6	up5k		3	49005113	49005932	WDR6	up5k
5	301763	302395	AHRR	up5k		3	49013351	49014806	DALRD3	up5k
5	534132	534681	MIR4456	up5k		3	49015030	49015356	DALRD3	up5k
5	1539470	1540206	CTD-2245E15.3	up5k		3	49015864	49016528	MIR425	up5k
5	32390995	32391457	MIR579	up5k		3	49024831	49025924	RP13-131K19.6	up5k
5	43058471	43058708	CTD-2035E11.5	up5k		3	49135220	49136347	RP11-694I15.7	up5k
5	68965361	68965612	RN7SKP251	up5k		3	49418921	49419267	NICN1	up5k
5	69634817	69635169	GUSBP3	up5k		3	49422294	49422742	NICN1	up5k
5	138454046	138454341	RP11-461O14.3	up5k		3	49673506	49674032	APEH	up5k
5	138469680	138470239	RPL7P19	up5k		3	49683044	49683383	MST1	up5k
5	139470933	139471638	TMEM173	up5k		3	49685528	49685908	RNF123	up5k
5	139475112	139475614	TMEM173	up5k		3	49686213	49686901	RNF123	up5k
5	139643805	139644065	CTD-3224K15.3	up5k		3	49714607	49716785	AMIGO3	up5k
5	140401270	140401942	ANKHD1	up5k		3	49718807	49719541	IP6K1	up5k
5	140560411	140560959	AC011380.9	up5k		3	49722319	49723264	IP6K1	up5k
5	140562160	140562663	AC011380.9	up5k		3	49804169	49804412	UBA7	up5k
5	140787559	140787895	AC005609.16	up5k		3	49896917	49897243	CTD-2330K9.2	up5k
5	140802691	140803353	PCDHA4	up5k		3	49902979	49903214	CTD-2330K9.3	up5k
5	177434468	177435150	PRR7-AS1	up5k		3	49905708	49906025	MON1A	up5k
5	177442219	177442607	PRR7	up5k		3	50191595	50191988	GNAT1	up5k
5	177491255	177491539	RP11-1334A24.6	up5k		3	50274880	50275094	LSMEM2	up5k
5	177513525	177514968	FAM193B	up5k		3	50290005	50290424	HYAL3	up5k
5	177609489	177610017	RP11-1277A3.1	up5k		3	50318678	50318972	TUSC2	up5k
5	177961485	177962135	RP11-423H2.4	up5k		3	50342613	50343141	NPRL2	up5k
5	178940863	178941297	ZNF454	up5k		3	50347845	50348078	CYB561D2	up5k
5	179610499	179610918	HNRNPH1	up5k		3	50363504	50364457	CYB561D2	up5k
5	179624027	179624386	Metazoa_SRP	up5k		3	51390430	51390770	RBM15B	up5k
5	179793220	179793482	LTC4S	up5k		3	51392574	51393092	DCAF1	up5k
5	179793750	179794341	LTC4S	up5k		3	51705376	51705611	GRM2	up5k
5	179794724	179795348	MGAT4B	up5k		3	51706172	51706497	GRM2	up5k
5	179798229	179798854	MIR1229	up5k		3	51956579	51956939	PCBP4	up5k
5	179832855	179833133	MRNIP	up5k		3	51959383	51959792	RP11-155D18.12	up5k
5	180810376	180810606	CTC-205M6.1	up5k		3	52192775	52193063	ALDOAP1	up5k
5	181223522	181223980	CTC-338M12.7	up5k		3	52235445	52235878	RP5-1157M23.2	up5k
6	2852108	2853064	MIR4645	up5k		3	52490405	52490687	STAB1	up5k
6	15517199	15517753	5S_rRNA	up5k		3	52491052	52491311	STAB1	up5k
6	27827822	27828063	HIST1H4K	up5k		3	52492301	52492725	STAB1	up5k
6	31572370	31572796	TNF	up5k		3	52492940	52493300	STAB1	up5k
6	31585937	31586151	LST1	up5k		3	52495244	52495854	STAB1	up5k
6	31659035	31659563	GPANK1	up5k		3	52519052	52519449	NT5DC2	up5k
6	31660070	31660338	GPANK1	up5k		3	52520803	52521187	NT5DC2	up5k
6	31701672	31701920	LY6G6F	up5k		3	52523776	52524639	NT5DC2	up5k
6	31723554	31724453	DDAH2	up5k		3	52528123	52529081	SMIM4	up5k
6	31727274	31728920	CLIC1	up5k		3	75623081	75623781	RPL23AP49	up5k
6	31729789	31730032	CLIC1	up5k		3	124789839	124790252	RP11-71H17.8	up5k
6	31738215	31738802	MSH5	up5k		3	128072242	128072629	RNU2-37P	up5k
6	31739272	31739735	MSH5	up5k		3	128617166	128617828	RPN1	up5k
6	31775156	31776450	VARS	up5k		3	128906284	128906876	KIAA1257	up5k
6	31815219	31815500	HSPA1A	up5k		3	128907930	128908325	KIAA1257	up5k
6	31827284	31828879	HSPA1B	up5k		3	129321209	129321592	NUP210P3	up5k
6	31859910	31860815	SLC44A4	up5k		3	138649320	138649713	PIK3CB	up5k
6	31877368	31877681	EHMT2	up5k		3	160449624	160450047	B3GAT3P1	up5k
6	31882762	31883756	EHMT2-AS1	up5k		3	184235667	184236844	MIR1224	up5k
6	31969079	31969339	DXO	up5k		3	184332069	184332394	FAM131A	up5k
6	31969895	31970344	STK19	up5k		3	195630239	195630503	RP11-141C7.5	up5k
6	32007349	32007604	TNXA	up5k		3	195631254	195631466	RP11-141C7.5	up5k
6	32040084	32040660	TNXB	up5k		3	195878203	195878646	MIR6829	up5k
6	32095674	32096388	ATF6B	up5k		3	195880126	195880925	MIR6829	up5k
6	32149645	32150209	PPT2	up5k		3	196194007	196194375	ZDHHC19	up5k
6	32165966	32166189	AGPAT1	up5k		3	196209118	196209550	SLC51A	up5k
6	32166749	32167334	AGPAT1	up5k		3	197657915	197658432	AC024560.2	up5k
6	32177172	32178506	RNF5	up5k		3	197658720	197659405	AC024560.2	up5k
6	32182193	32183109	XXbac-BPG300A18.13	up5k		3	198219932	198220962	CICP6	up5k
6	32190970	32191281	NOTCH4	up5k		4	657668	658482	RP11-1191J2.5	up5k
6	32944056	32944580	HLA-DMA	up5k		4	680290	680702	MFSD7	up5k
6	33189065	33189297	RXRB	up5k		4	704730	705373	PCGF3	up5k
6	33190559	33190809	RXRB	up5k		4	2413632	2414030	CFAP99	up5k
6	33192679	33193012	RXRB	up5k		4	2417731	2417952	CFAP99	up5k
6	33211329	33211702	ZNF70P1	up5k		4	2459309	2459736	RNF4	up5k
6	33215266	33216043	ZNF70P1	up5k		4	2932581	2932854	NOP14-AS1	up5k
6	33277368	33278541	WDR46	up5k		4	3073423	3073740	HTT	up5k
6	33278935	33280199	WDR46	up5k		4	10078278	10078613	MIR3138	up5k
6	33295619	33297458	TAPBP	up5k		4	38754002	38754327	RNA5SP158	up5k
6	33315744	33316775	DAXX	up5k		4	56435392	56435818	PAICS	up5k
6	33405049	33405677	PHF1	up5k		4	158664307	158664667	C4orf46	up5k
6	33412515	33412728	CUTA	up5k		4	189980728	189981052	TUBB7P	up5k
6	33691490	33692395	UQCC2	up5k		5	140985	141225	Y_RNA	up5k
6	34240277	34241064	MIR6835	up5k		5	211205	213424	CTD-2083E4.4	up5k
6	34244177	34245368	C6orf1	up5k		5	301872	302602	AHRR	up5k
6	34248496	34248738	RP11-513I15.6	up5k		5	398219	398963	CTD-2228K2.2	up5k
6	35297747	35298803	DEF6	up5k		5	401003	401265	CTD-2228K2.2	up5k
6	35473058	35473417	TEAD3	up5k		5	414928	415200	CTD-2228K2.1	up5k
6	35493702	35494402	TULP1	up5k		5	534019	534742	MIR4456	up5k
6	35495447	35496199	TULP1	up5k		5	1539470	1540194	CTD-2245E15.3	up5k
6	36740633	36740921	CPNE5	up5k		5	14634164	14635036	CCT6P2	up5k
6	36963229	36964489	MTCH1	up5k		5	55355740	55356150	RP11-506H20.2	up5k
6	38166331	38166819	BTBD9	up5k		5	68964991	68965558	RN7SKP251	up5k
6	42924176	42924443	CNPY3	up5k		5	69634749	69635210	GUSBP3	up5k
6	42925497	42926131	CNPY3	up5k		5	132486232	132486640	RP11-89G4.1	up5k
6	42939132	42939705	RP3-475N16.1	up5k		5	138454046	138454404	RP11-461O14.3	up5k
6	42960393	42960774	GNMT	up5k		5	139391465	139391771	SPATA24	up5k
6	42963396	42963814	PEX6	up5k		5	139470938	139471802	TMEM173	up5k
6	42979527	42980119	PPP2R5D	up5k		5	139475107	139475614	TMEM173	up5k
6	43178627	43179012	CUL9	up5k		5	140401178	140402007	ANKHD1	up5k
6	43308194	43308855	RPL12P47	up5k		5	140560491	140560916	AC011380.9	up5k
6	43445350	43445866	DLK2	up5k		5	140562242	140562609	AC011380.9	up5k
6	43449515	43449942	DLK2	up5k		5	140669038	140669293	DND1	up5k
6	43504985	43505373	LRRC73	up5k		5	140671262	140671705	HARS	up5k
6	44271310	44271547	RP11-444E17.6	up5k		5	140672871	140673467	HARS	up5k
6	44272069	44272356	RP11-444E17.6	up5k		5	140796889	140797120	PCDHA3	up5k
6	52656630	52657106	RP1-152L7.9	up5k		5	140802707	140803353	PCDHA4	up5k
6	108848154	108848444	ARMC2	up5k		5	141179521	141179743	PCDHB16	up5k
6	109441697	109442240	MICAL1	up5k		5	141340527	141340854	PCDHGA3	up5k
6	109442532	109442785	MICAL1	up5k		5	141512237	141512695	DIAPH1	up5k
6	109443429	109444128	MICAL1	up5k		5	177357496	177357711	RGS14	up5k
6	110859092	110859433	RP3-418A9.3	up5k		5	177396647	177397067	PFN3	up5k
6	149444264	149444562	ZC3H12D	up5k		5	177434499	177435187	PRR7-AS1	up5k
6	157870337	157870624	RP11-52J3.2	up5k		5	177441930	177442728	PRR7	up5k
6	159710836	159712131	HNRNPH1P1	up5k		5	177483186	177483497	PDLIM7	up5k
6	166925116	166925859	RNASET2	up5k		5	177491231	177491562	RP11-1334A24.6	up5k
6	169808395	169808699	RP1-182D15.2	up5k		5	177513520	177514969	FAM193B	up5k
6	170266899	170267661	LINC01624	up5k		5	177606432	177606663	RP11-1277A3.1	up5k
6	170724365	170724608	XX-C2158C12.2	up5k		5	177609234	177610016	RP11-1277A3.1	up5k
7	16385	16760	RP11-482G13.1	up5k		5	177961461	177962144	RP11-423H2.4	up5k
7	172457	173207	AC093627.11	up5k		5	178940813	178941297	ZNF454	up5k
7	892706	893325	ADAP1	up5k		5	179610551	179610918	HNRNPH1	up5k
7	1468875	1469257	INTS1	up5k		5	179624028	179624337	Metazoa_SRP	up5k
7	1618964	1619249	AC074389.5	up5k		5	179793220	179793482	LTC4S	up5k
7	4784254	4784922	MIR4656	up5k		5	179793750	179795348	LTC4S	up5k
7	5303099	5303876	TNRC18	up5k		5	179796934	179797353	MGAT4B	up5k
7	5492241	5492651	MIR589	up5k		5	179798240	179798897	MIR1229	up5k
7	5495062	5495442	MIR589	up5k		5	180100039	180100874	RASGEF1C	up5k
7	5523276	5523527	ACTB	up5k		5	180810371	180810601	CTC-205M6.1	up5k
7	5526498	5527113	ACTB	up5k		6	2852213	2852988	MIR4645	up5k
7	26201068	26201280	CBX3	up5k		6	27827822	27828171	HIST1H4K	up5k
7	27157901	27158140	RP1-170O19.24	up5k		6	30717276	30717566	TUBB	up5k
7	27163931	27164153	HOXA10-AS	up5k		6	31572311	31572968	TNF	up5k
7	27168758	27169290	HOXA10	up5k		6	31585937	31586161	LST1	up5k
7	27183089	27183328	HOXA11-AS	up5k		6	31632145	31632668	MIR6832	up5k
7	44113368	44113723	POLD2	up5k		6	31658914	31659613	GPANK1	up5k
7	66503983	66504368	GS1-124K5.9	up5k		6	31663763	31664195	CSNK2B	up5k
7	73431049	73431544	FZD9	up5k		6	31665399	31665723	XXbac-BPG32J3.22	up5k
7	73706457	73706906	MIR4284	up5k		6	31723549	31724513	DDAH2	up5k
7	75156367	75156781	NCF1C	up5k		6	31727199	31728975	CLIC1	up5k
7	75980582	75982248	TMEM120A	up5k		6	31729622	31730438	CLIC1	up5k
7	75982503	75982769	TMEM120A	up5k		6	31736343	31736598	MSH5	up5k
7	75985213	75986286	TMEM120A	up5k		6	31738075	31738882	MSH5	up5k
7	76505609	76506163	UPK3B	up5k		6	31739259	31739747	MSH5	up5k
7	77006227	77006644	PMS2P11	up5k		6	31759842	31760092	SAPCD1	up5k
7	98995042	98996248	AC004893.10	up5k		6	31775148	31776616	VARS	up5k
7	100090987	100091584	MCM7	up5k		6	31777056	31778631	VARS	up5k
7	100093461	100094126	MIR25	up5k		6	31815178	31816993	HSPA1A	up5k
7	100154753	100154966	GAL3ST4	up5k		6	31827274	31828723	HSPA1B	up5k
7	100155363	100155628	GAL3ST4	up5k		6	31829486	31829730	C6orf48	up5k
7	100351858	100352463	PILRB	up5k		6	31859772	31860665	SLC44A4	up5k
7	100887980	100888241	UFSP1	up5k		6	31877342	31877666	EHMT2	up5k
7	101124621	101125091	SERPINE1	up5k		6	31882767	31883599	EHMT2-AS1	up5k
7	102425907	102426122	RP11-514P8.2	up5k		6	31946050	31947534	NELFE	up5k
7	102467872	102468245	POLR2J	up5k		6	31967806	31969395	DXO	up5k
7	128652775	128653101	RP11-274B21.4	up5k		6	31969847	31970518	STK19	up5k
7	128847995	128848211	RP11-309L24.2	up5k		6	32007348	32007574	TNXA	up5k
7	128932443	128932856	IRF5	up5k		6	32040084	32040769	TNXB	up5k
7	128947586	128948321	RP11-309L24.10	up5k		6	32095704	32096388	ATF6B	up5k
7	143388363	143388789	EPHA1	up5k		6	32096845	32097805	ATF6B	up5k
7	151043451	151043862	ASIC3	up5k		6	32149597	32150362	PPT2	up5k
7	155958036	155959583	AC021218.2	up5k		6	32165968	32166189	AGPAT1	up5k
7	157731477	157734097	AC006003.3	up5k		6	32166790	32167232	AGPAT1	up5k
X	271404	272247	PLCXD1	up5k		6	32177356	32178441	RNF5	up5k
X	272482	273048	PLCXD1	up5k		6	32182456	32183109	XXbac-BPG300A18.13	up5k
X	273432	274666	PLCXD1	up5k		6	32190921	32191207	NOTCH4	up5k
X	315515	316314	LINC00685	up5k		6	33192624	33193012	RXRB	up5k
X	1266895	1268193	CSF2RA	up5k		6	33204564	33204940	HSD17B8	up5k
X	1293679	1295076	MIR3690	up5k		6	33215274	33216232	ZNF70P1	up5k
X	1295628	1298572	RNA5SP498	up5k		6	33249354	33249799	HCG25	up5k
X	156019862	156020167	WASH6P	up5k		6	33277375	33278587	WDR46	up5k
8	146496	148013	RP11-585F1.8	up5k		6	33278984	33280930	WDR46	up5k
8	1014946	1015403	CTD-3212A4.2	up5k		6	33295617	33297450	TAPBP	up5k
8	1562625	1563467	DLGAP2-AS1	up5k		6	33315561	33316808	DAXX	up5k
8	22600791	22602237	CCAR2	up5k		6	33404985	33405800	PHF1	up5k
8	22615461	22616000	BIN3	up5k		6	33418540	33418794	SYNGAP1	up5k
8	22973845	22974209	RN7SL303P	up5k		6	33691413	33692390	UQCC2	up5k
8	23294810	23295048	LOXL2	up5k		6	33692966	33693317	UQCC2	up5k
8	42152256	42152839	AP3M2	up5k		6	33693546	33693827	UQCC2	up5k
8	42410750	42411488	SLC20A2	up5k		6	34240392	34241048	MIR6835	up5k
8	43535208	43535769	RP11-359P18.5	up5k		6	34243878	34244114	C6orf1	up5k
8	48513792	48514187	RP11-567J20.3	up5k		6	34244567	34245506	C6orf1	up5k
8	57258738	57259224	RP11-513O17.3	up5k		6	34248495	34248738	RP11-513I15.6	up5k
8	66666135	66667624	C8orf44-SGK3	up5k		6	34756543	34756763	SNRPC	up5k
8	85654435	85654748	REXO1L3P	up5k		6	35296217	35296638	DEF6	up5k
8	85655024	85656662	REXO1L1P	up5k		6	35297708	35298798	DEF6	up5k
8	85714386	85715734	REXO1L12P	up5k		6	35473058	35473434	TEAD3	up5k
8	85744285	85745490	REXO1L10P	up5k		6	35493638	35494759	TULP1	up5k
8	85762899	85763342	REXO1L9P	up5k		6	35495291	35496302	TULP1	up5k
8	85774845	85776687	REXO1L2P	up5k		6	36024884	36025112	MAPK14	up5k
8	85790127	85791324	REXO1L7P	up5k		6	36734617	36735215	RP3-431A14.4	up5k
8	85802314	85803855	REXO1L4P	up5k		6	36737313	36737963	CPNE5	up5k
8	85814510	85816076	REXO1L5P	up5k		6	36740600	36741189	CPNE5	up5k
8	85826591	85828405	REXO1L6P	up5k		6	36963229	36964252	MTCH1	up5k
8	102239238	102239452	UBR5-AS1	up5k		6	36964982	36965232	MTCH1	up5k
8	130048778	130049451	ASAP1	up5k		6	38166185	38166774	BTBD9	up5k
8	133403155	133403402	ST13P6	up5k		6	42924019	42924583	CNPY3	up5k
8	134720204	134720741	CTD-2342N23.3	up5k		6	42925467	42925722	CNPY3	up5k
8	140591130	140591341	RP11-642A1.1	up5k		6	42939120	42939705	RP3-475N16.1	up5k
8	141206515	141207670	SLC45A4	up5k		6	42962685	42962917	PEX6	up5k
8	141218866	141219880	RP11-10J21.2	up5k		6	42963247	42963858	PEX6	up5k
8	141335200	141335712	LINC01300	up5k		6	42979526	42980114	PPP2R5D	up5k
8	141429712	141430341	MROH5	up5k		6	43178503	43179016	CUL9	up5k
8	143275123	143275809	MINCR	up5k		6	43179436	43179709	CUL9	up5k
8	143277054	143278120	MINCR	up5k		6	43222663	43223128	DNPH1	up5k
8	143561287	143563218	MROH6	up5k		6	43308089	43308855	RPL12P47	up5k
8	143566033	143566255	MROH6	up5k		6	43432789	43433246	MIR6780B	up5k
8	143572764	143573342	RP11-661A12.9	up5k		6	43445345	43446391	DLK2	up5k
8	143575585	143575826	RP11-661A12.8	up5k		6	43449515	43450117	DLK2	up5k
8	143576804	143577015	RP11-661A12.8	up5k		6	43504955	43505960	LRRC73	up5k
8	143599381	143599979	PYCRL	up5k		6	43508208	43508745	POLR1C	up5k
8	143600699	143600980	PYCRL	up5k		6	43509342	43509601	POLR1C	up5k
8	143712340	143712868	MAPK15	up5k		6	43624095	43624937	MAD2L1BP	up5k
8	143722989	143723222	FAM83H	up5k		6	44271310	44271545	RP11-444E17.6	up5k
8	143970930	143973083	PARP10	up5k		6	44272069	44272368	RP11-444E17.6	up5k
8	143975162	143975577	PARP10	up5k		6	44276657	44277311	TCTE1	up5k
8	144048213	144048831	SMPD5	up5k		6	52656630	52657070	RP1-152L7.9	up5k
8	144050615	144051243	OPLAH	up5k		6	109441503	109444144	MICAL1	up5k
8	144052774	144053673	MIR6846	up5k		6	110859008	110859443	RP3-418A9.3	up5k
8	144055895	144057633	MIR6846	up5k		6	149444274	149444534	ZC3H12D	up5k
8	144078285	144078599	EXOSC4	up5k		6	157870040	157870462	RP11-52J3.2	up5k
8	144105977	144107298	WDR97	up5k		6	159710730	159712617	HNRNPH1P1	up5k
8	144262395	144262718	SCX	up5k		6	159789603	159790018	MRPL18	up5k
8	144263604	144264259	SCX	up5k		6	166382265	166382490	RP1-168L15.5	up5k
8	144311055	144311916	DGAT1	up5k		6	166925213	166925633	RNASET2	up5k
8	144312159	144312836	DGAT1	up5k		6	170266899	170267672	LINC01624	up5k
8	144313050	144313434	DGAT1	up5k		6	170724373	170724608	XX-C2158C12.2	up5k
8	144329676	144330264	SCRT1	up5k		7	16385	16979	RP11-482G13.1	up5k
8	144353154	144353784	GS1-393G12.13	up5k		7	172416	173301	AC093627.11	up5k
8	144392770	144393148	CPSF1	up5k		7	173871	174176	AC093627.11	up5k
8	144423348	144423731	VPS28	up5k		7	892550	893868	ADAP1	up5k
8	144433550	144434433	MIR6893	up5k		7	897015	897440	ADAP1	up5k
8	144435456	144435778	MIR6893	up5k		7	1468893	1469292	INTS1	up5k
8	144448383	144449052	CYHR1	up5k		7	1539165	1539437	TMEM184A	up5k
8	144460025	144460281	CTD-2517M22.16	up5k		7	1618810	1619283	AC074389.5	up5k
8	144464397	144464982	KIFC2	up5k		7	2526503	2526739	MIR4648	up5k
8	144468092	144469043	FOXH1	up5k		7	4784228	4784922	MIR4656	up5k
8	144472144	144472491	FOXH1	up5k		7	4788155	4788510	MIR4656	up5k
8	144473921	144474940	PPP1R16A	up5k		7	5302971	5303990	TNRC18	up5k
8	144475413	144475655	PPP1R16A	up5k		7	5492086	5492567	MIR589	up5k
8	144501820	144503292	GPT	up5k		7	5495062	5495528	MIR589	up5k
8	144503827	144504565	MFSD3	up5k		7	5523194	5523488	ACTB	up5k
8	144507682	144508040	MFSD3	up5k		7	5523746	5524102	ACTB	up5k
8	144510128	144510959	RECQL4	up5k		7	5525844	5527136	ACTB	up5k
8	144511834	144512665	CTD-2517M22.17	up5k		7	5555755	5556107	CTB-161C1.1	up5k
8	144519680	144520379	LRRC24	up5k		7	5615390	5615702	RNF216	up5k
8	144521991	144522256	LRRC24	up5k		7	6026106	6026564	ANKRD61	up5k
8	144581086	144581699	CTD-2517M22.9	up5k		7	27147337	27147600	RP1-170O19.23	up5k
8	144793658	144794130	ZNF517	up5k		7	27168758	27169290	HOXA10	up5k
8	144838370	144838639	COMMD5	up5k		7	27191457	27192424	HOXA13	up5k
9	10044	10807	DDX11L5	up5k		7	39949467	39949774	CDK13	up5k
9	107853	108190	LINC01388	up5k		7	44040103	44040533	DBNL	up5k
9	116948	118324	CBWD1	up5k		7	44113117	44113768	POLD2	up5k
9	1000155	1000516	RNU6-1073P	up5k		7	63113153	63113479	SAPCD2P4	up5k
9	1045653	1045901	DMRT2	up5k		7	73298162	73298426	NSUN5	up5k
9	2228752	2229027	RN7SL592P	up5k		7	73428787	73429089	FZD9	up5k
9	5110961	5112668	IGHEP2	up5k		7	73430935	73431622	FZD9	up5k
9	5627060	5627485	RIC1	up5k		7	73438196	73438471	BAZ1B	up5k
9	33163243	33163464	B4GALT1-AS1	up5k		7	75156367	75156702	NCF1C	up5k
9	33288375	33290739	NFX1	up5k		7	75389877	75390090	AC006014.8	up5k
9	34132929	34134380	RP11-537H15.4	up5k		7	75980582	75982769	TMEM120A	up5k
9	34611483	34611815	DCTN3	up5k		7	75984484	75984705	TMEM120A	up5k
9	34635156	34635905	GALT	up5k		7	75985324	75986286	TMEM120A	up5k
9	35604076	35604522	TESK1	up5k		7	76505709	76506163	UPK3B	up5k
9	37486152	37486537	RP11-405L18.4	up5k		7	77006242	77006678	PMS2P11	up5k
9	41229485	41230106	MIR4477A	up5k		7	98995330	98996248	AC004893.10	up5k
9	61856831	61857197	RP11-374M1.11	up5k		7	99404733	99405025	BUD31	up5k
9	63817577	63817950	DUX4L50	up5k		7	100090987	100091586	MCM7	up5k
9	67723686	67723959	RP11-12A20.6	up5k		7	100093091	100094126	MIR25	up5k
9	93949536	93949922	BARX1	up5k		7	100351858	100352447	PILRB	up5k
9	94553881	94554445	PCAT7	up5k		7	101124876	101125345	SERPINE1	up5k
9	108247807	108248208	RP11-505C13.1	up5k		7	102280945	102281200	SH2B2	up5k
9	108862715	108863023	IKBKAP	up5k		7	102467991	102468240	POLR2J	up5k
9	125435768	125436168	MAPKAP1	up5k		7	102468700	102469108	POLR2J	up5k
9	127503265	127503612	FAM129B	up5k		7	102483157	102483515	RP11-514P8.8	up5k
9	127867737	127868038	RP11-203J24.9	up5k		7	102681269	102681559	RASA4DP	up5k
9	128063051	128063859	SLC25A25	up5k		7	128652794	128653134	RP11-274B21.4	up5k
9	128119039	128119355	PTGES2	up5k		7	128848604	128848990	RP11-309L24.2	up5k
9	128120258	128120783	PTGES2	up5k		7	128932443	128932930	IRF5	up5k
9	128146500	128146745	LCN2	up5k		7	128947567	128948238	RP11-309L24.10	up5k
9	128251224	128251709	GOLGA2	up5k		7	135196283	135196501	AC009542.2	up5k
9	128253116	128253535	GOLGA2	up5k		7	143388362	143389031	EPHA1	up5k
9	128628318	128628833	RP11-216B9.9	up5k		7	150337283	150337662	RARRES2	up5k
9	128721500	128721735	RP11-545E17.3	up5k		7	151043453	151043988	ASIC3	up5k
9	129637746	129638209	RP11-483H20.4	up5k		7	152128878	152129173	YBX1P4	up5k
9	129867428	129867683	MIR6855	up5k		7	155958046	155959583	AC021218.2	up5k
9	131515606	131516153	RP11-334J6.6	up5k		7	156940969	156941380	RP5-1121A15.3	up5k
9	131522702	131523219	UCK1	up5k		7	157280086	157280704	RP5-1142J19.1	up5k
9	133151247	133152232	GBGT1	up5k		7	157731528	157734033	AC006003.3	up5k
9	134376934	134377228	MIR4669	up5k		X	271404	273157	PLCXD1	up5k
9	134378332	134378603	MIR4669	up5k		X	273413	274845	PLCXD1	up5k
9	134849215	134849795	MIR3689C	up5k		X	315515	316219	LINC00685	up5k
9	135928837	135929545	UBAC1	up5k		X	1266896	1268193	CSF2RA	up5k
9	136361342	136361770	CARD9	up5k		X	1291808	1292183	MIR3690	up5k
9	136371454	136371992	SNAPC4	up5k		X	1293601	1295144	MIR3690	up5k
9	136515728	136516095	MIR4673	up5k		X	1295588	1298623	RNA5SP498	up5k
9	136518318	136519010	MIR4673	up5k		X	1386066	1386393	SLC25A6	up5k
9	136645405	136646062	HSPC324	up5k		X	1394890	1395113	LINC00106	up5k
9	136655028	136655319	EGFL7	up5k		X	1401115	1401339	ASMTL-AS1	up5k
9	136658771	136659067	EGFL7	up5k		X	156019850	156020207	WASH6P	up5k
9	136669354	136669794	MIR126	up5k		8	146448	148013	RP11-585F1.8	up5k
9	136670703	136671447	AGPAT2	up5k		8	1014818	1015417	CTD-3212A4.2	up5k
9	136672235	136672854	AGPAT2	up5k		8	1562069	1563507	DLGAP2-AS1	up5k
9	136742937	136743360	LCN6	up5k		8	8232364	8232887	ALG1L13P	up5k
9	136802889	136803129	CCDC183-AS1	up5k		8	8235984	8238122	ALG1L13P	up5k
9	136805185	136805432	RABL6	up5k		8	22578133	22578793	PDLIM2	up5k
9	136826168	136827998	MIR4292	up5k		8	22600664	22602799	CCAR2	up5k
9	136830253	136830542	MIR4292	up5k		8	22615197	22616000	BIN3	up5k
9	136841396	136841973	C9orf172	up5k		8	22618114	22618539	BIN3	up5k
9	136856389	136857263	EDF1	up5k		8	22685591	22685880	EGR3	up5k
9	136858221	136858451	EDF1	up5k		8	22689874	22690644	RP11-459E5.1	up5k
9	136859102	136859598	EDF1	up5k		8	23294574	23295048	LOXL2	up5k
9	136860924	136861581	EDF1	up5k		8	23332302	23332690	RP11-177H13.2	up5k
9	136937537	136938028	FBXW5	up5k		8	29066362	29066870	CTD-2647L4.5	up5k
9	136940097	136940744	FBXW5	up5k		8	37838733	37839350	BRF2	up5k
9	136941420	136941905	C8G	up5k		8	42152363	42152825	AP3M2	up5k
9	136942813	136943588	C8G	up5k		8	42410750	42412018	SLC20A2	up5k
9	136945567	136945839	LCN12	up5k		8	43535136	43536008	RP11-359P18.5	up5k
9	136994356	136994736	CLIC3	up5k		8	57258530	57259338	RP11-513O17.3	up5k
9	137023833	137024420	C9orf139	up5k		8	66667161	66667650	C8orf44-SGK3	up5k
9	137026101	137026660	C9orf139	up5k		8	85654435	85656399	REXO1L3P	up5k
9	137054535	137054987	RP11-229P13.22	up5k		8	85714396	85715826	REXO1L12P	up5k
9	137082128	137082680	MAN1B1-AS1	up5k		8	85744284	85745488	REXO1L10P	up5k
9	137109722	137110286	DPP7	up5k		8	85774858	85776954	REXO1L2P	up5k
9	137164214	137164610	LRRC26	up5k		8	85790120	85791292	REXO1L7P	up5k
9	137165560	137165818	LRRC26	up5k		8	85802320	85803874	REXO1L4P	up5k
9	137166961	137167199	LRRC26	up5k		8	85814504	85816021	REXO1L5P	up5k
9	137170393	137170783	TMEM210	up5k		8	85826676	85828529	REXO1L6P	up5k
9	137172066	137172406	ANAPC2	up5k		8	94895600	94895847	NDUFAF6	up5k
9	137173221	137173642	ANAPC2	up5k		8	97643700	97643986	MTDH	up5k
9	137185743	137186306	SSNA1	up5k		8	101362110	101362647	DUXAP2	up5k
9	137216560	137216987	RNF208	up5k		8	129679128	129679519	RP11-419K12.1	up5k
9	137217549	137218108	RNF208	up5k		8	130048866	130049534	ASAP1	up5k
9	137218455	137218842	RNF208	up5k		8	133402957	133403402	ST13P6	up5k
9	137220113	137220366	RNF208	up5k		8	134720205	134720724	CTD-2342N23.3	up5k
9	137226790	137227009	RNF224	up5k		8	140591061	140591415	RP11-642A1.1	up5k
9	137227370	137228712	SLC34A3	up5k		8	141120775	141121237	RP11-809O17.1	up5k
9	137228986	137229514	SLC34A3	up5k		8	141202860	141203108	SLC45A4	up5k
9	137230108	137230691	SLC34A3	up5k		8	141206377	141208250	SLC45A4	up5k
9	137245306	137246168	STPG3-AS1	up5k		8	141219122	141220124	RP11-10J21.2	up5k
9	137274300	137274856	TOR4A	up5k		8	141221744	141222096	RP11-10J21.2	up5k
9	137275818	137276343	TOR4A	up5k		8	141335110	141335790	LINC01300	up5k
9	137276610	137277168	TOR4A	up5k		8	141429814	141430179	MROH5	up5k
9	137303646	137304050	EXD3	up5k		8	142735511	142736231	SLURP1	up5k
9	137305562	137306276	EXD3	up5k		8	143210203	143210751	GPIHBP1	up5k
9	137433186	137433404	ENTPD8	up5k		8	143213179	143213686	GPIHBP1	up5k
9	137454384	137456580	PNPLA7	up5k		8	143274941	143275814	MINCR	up5k
9	137612023	137612640	ARRDC1-AS1	up5k		8	143277031	143278365	MINCR	up5k
9	137613576	137615249	ARRDC1-AS1	up5k		8	143363684	143363925	RHPN1-AS1	up5k
9	137874616	137874900	CACNA1B	up5k		8	143408805	143409646	RP11-909N17.2	up5k
11	193393	193681	ODF3	up5k		8	143561244	143563342	MROH6	up5k
11	194055	194373	ODF3	up5k		8	143565469	143566322	MROH6	up5k
11	315149	315506	RP11-326C3.11	up5k		8	143570403	143570838	RP11-661A12.9	up5k
11	530664	530951	HRAS	up5k		8	143571959	143572314	RP11-661A12.9	up5k
11	531310	531527	HRAS	up5k		8	143572868	143573239	RP11-661A12.9	up5k
11	532091	532354	HRAS	up5k		8	143575549	143575875	RP11-661A12.8	up5k
11	550400	550907	LMNTD2	up5k		8	143576189	143576501	RP11-661A12.8	up5k
11	552260	552671	LMNTD2	up5k		8	143576763	143577051	RP11-661A12.8	up5k
11	558125	558745	RASSF7	up5k		8	143591308	143593482	TIGD5	up5k
11	621238	621677	SCT	up5k		8	143595912	143596240	TIGD5	up5k
11	624962	625469	SCT	up5k		8	143599381	143599979	PYCRL	up5k
11	664556	665015	RP11-754B17.1	up5k		8	143600699	143601021	PYCRL	up5k
11	794348	794980	PANO1	up5k		8	143712340	143713072	MAPK15	up5k
11	796628	796889	PANO1	up5k		8	143717020	143717299	RP11-429J17.5	up5k
11	834636	834937	POLR2L	up5k		8	143719252	143719686	FAM83H	up5k
11	2940382	2940739	NAP1L4	up5k		8	143728813	143729271	MIR4664	up5k
11	2942999	2943681	NAP1L4	up5k		8	143732370	143732656	MIR4664	up5k
11	45905503	45906036	RP11-618K13.2	up5k		8	143940929	143941331	MIR661	up5k
11	46375673	46376952	MIR4688	up5k		8	143943406	143943633	MIR661	up5k
11	46378132	46379838	MDK	up5k		8	143945097	143946703	MIR661	up5k
11	46382559	46383172	CHRM4	up5k		8	143971123	143973081	PARP10	up5k
11	46696045	46696384	ZNF408	up5k		8	143975080	143975577	PARP10	up5k
11	47161416	47161736	ARFGAP2	up5k		8	144046273	144046524	SMPD5	up5k
11	47166403	47166623	RP11-390K5.6	up5k		8	144047362	144047921	SMPD5	up5k
11	47177964	47178274	MIR6745	up5k		8	144048157	144048883	SMPD5	up5k
11	47178915	47179517	MIR6745	up5k		8	144050648	144051388	OPLAH	up5k
11	47350847	47351212	SPI1	up5k		8	144052719	144053806	MIR6846	up5k
11	47414188	47415160	PSMC3	up5k		8	144056575	144057981	MIR6846	up5k
11	47415643	47415932	PSMC3	up5k		8	144078283	144078761	EXOSC4	up5k
11	47588041	47588362	C1QTNF4	up5k		8	144105976	144107258	WDR97	up5k
11	60934805	60935894	SLC15A3	up5k		8	144259452	144259714	BOP1	up5k
11	61748445	61748799	MYRF	up5k		8	144262272	144262824	SCX	up5k
11	62601977	62602423	EML3	up5k		8	144263663	144264226	SCX	up5k
11	62602945	62603278	RP11-831H9.3	up5k		8	144310759	144313402	DGAT1	up5k
11	62789774	62789991	NXF1	up5k		8	144314326	144314630	DGAT1	up5k
11	62933827	62934174	RN7SL259P	up5k		8	144329640	144330273	SCRT1	up5k
11	64220654	64221130	TRPT1	up5k		8	144353148	144353707	GS1-393G12.13	up5k
11	64313956	64314192	TRMT112	up5k		8	144390797	144393205	CPSF1	up5k
11	64314868	64315329	TRMT112	up5k		8	144423348	144423967	VPS28	up5k
11	64315961	64316244	TRMT112	up5k		8	144425522	144426351	TONSL	up5k
11	64322554	64323108	AP003774.1	up5k		8	144433550	144434550	MIR6893	up5k
11	64358199	64358461	RPS6KA4	up5k		8	144448383	144449229	CYHR1	up5k
11	64601193	64601462	NRXN2	up5k		8	144459898	144460341	CTD-2517M22.16	up5k
11	64893563	64894380	ATG2A	up5k		8	144464661	144465066	KIFC2	up5k
11	64895186	64895427	MIR6750	up5k		8	144468839	144469095	FOXH1	up5k
11	64913566	64913821	PPP2R5B	up5k		8	144472217	144472495	FOXH1	up5k
11	65110636	65110983	AP003068.9	up5k		8	144473855	144474772	PPP1R16A	up5k
11	65116263	65116888	ZNHIT2	up5k		8	144498721	144499546	GPT	up5k
11	65418179	65418433	NEAT1	up5k		8	144501371	144504746	GPT	up5k
11	65445260	65445474	mascRNA-menRNA	up5k		8	144507496	144508072	MFSD3	up5k
11	65538037	65538454	LTBP3	up5k		8	144510004	144510964	RECQL4	up5k
11	65588547	65589199	KCNK7	up5k		8	144511887	144513007	CTD-2517M22.17	up5k
11	65633888	65635683	MIR4690	up5k		8	144513807	144515276	LRRC14	up5k
11	65645793	65646108	MIR4489	up5k		8	144519778	144520327	LRRC24	up5k
11	65649480	65650645	RELA	up5k		8	144521002	144522150	LRRC24	up5k
11	65712578	65712904	RNASEH2C	up5k		8	144523532	144524006	C8orf82	up5k
11	65794793	65795100	RP11-770G2.5	up5k		8	144525356	144525602	C8orf82	up5k
11	65863042	65863658	EFEMP2	up5k		8	144581292	144581997	CTD-2517M22.9	up5k
11	65864815	65865184	EFEMP2	up5k		8	144700233	144700677	AF186192.5	up5k
11	66013804	66014022	CATSPER1	up5k		8	144793506	144794040	ZNF517	up5k
11	66264611	66265920	RP11-867G23.1	up5k		8	144837023	144837469	COMMD5	up5k
11	66287659	66288081	TMEM151A	up5k		8	144838370	144838639	COMMD5	up5k
11	66288369	66288596	TMEM151A	up5k		9	10032	10812	DDX11L5	up5k
11	66336387	66337782	BRMS1	up5k		9	107861	108253	LINC01388	up5k
11	66340909	66341459	B4GAT1	up5k		9	114234	114595	FOXD4	up5k
11	66853086	66853957	LRFN4	up5k		9	116902	118324	CBWD1	up5k
11	66854720	66855082	LRFN4	up5k		9	1000155	1000516	RNU6-1073P	up5k
11	67285889	67286232	ANKRD13D	up5k		9	2718258	2718474	PUM3	up5k
11	67286757	67287782	ANKRD13D	up5k		9	5110978	5112661	IGHEP2	up5k
11	67300394	67300876	SSH3	up5k		9	5627189	5627485	RIC1	up5k
11	67301810	67302141	SSH3	up5k		9	33288355	33289927	NFX1	up5k
11	67434369	67434658	CORO1B	up5k		9	34049038	34049504	RN7SKP114	up5k
11	67451648	67452006	CABP4	up5k		9	34132986	34134485	RP11-537H15.4	up5k
11	67614875	67615228	RP11-655M14.13	up5k		9	34635151	34635725	GALT	up5k
11	67648479	67648746	AP003385.2	up5k		9	34656993	34657359	CCL27	up5k
11	68041978	68042329	MIR6753	up5k		9	35604076	35604822	TESK1	up5k
11	68043068	68043353	MIR6753	up5k		9	37431209	37431424	CHCHD4P3	up5k
11	68050274	68050690	RP11-802E16.3	up5k		9	37917917	37918480	SHB	up5k
11	68050986	68051332	CHKA	up5k		9	41229485	41230110	MIR4477A	up5k
11	72000174	72000417	NUMA1	up5k		9	42851259	42851562	ANKRD20A7P	up5k
11	72695682	72696165	ARAP1-AS2	up5k		9	61856691	61857141	RP11-374M1.11	up5k
11	72696951	72697872	ARAP1-AS2	up5k		9	63817511	63817983	DUX4L50	up5k
11	72698815	72699317	ARAP1-AS2	up5k		9	67723623	67723847	RP11-12A20.6	up5k
11	72699879	72700170	ARAP1-AS2	up5k		9	79571313	79571695	TLE4	up5k
11	72703789	72704140	RPS12P20	up5k		9	93949214	93949948	BARX1	up5k
11	72753712	72754058	STARD10	up5k		9	94553983	94554218	PCAT7	up5k
11	73234867	73235812	RP11-800A3.4	up5k		9	108247808	108248211	RP11-505C13.1	up5k
11	73236729	73236968	RP11-800A3.4	up5k		9	114397759	114397990	WHRN	up5k
11	73393551	73394161	RP11-809N8.2	up5k		9	125435727	125436255	MAPKAP1	up5k
11	119181515	119181735	PDZD3	up5k		9	127503105	127503698	FAM129B	up5k
11	124673463	124673728	SPA17	up5k		9	128063051	128063929	SLC25A25	up5k
11	125155053	125155443	PKNOX2-AS1	up5k		9	128066600	128066989	SLC25A25	up5k
11	130002497	130003122	LINC00167	up5k		9	128253116	128253534	GOLGA2	up5k
10	10041	10428	RP11-631M21.1	up5k		9	128628088	128628888	RP11-216B9.9	up5k
10	1046628	1047344	WDR37	up5k		9	128720147	128720655	ZDHHC12	up5k
10	14659786	14660072	RNA5SP302	up5k		9	128721495	128721974	RP11-545E17.3	up5k
10	44968039	44968903	C10orf10	up5k		9	129637610	129638419	RP11-483H20.4	up5k
10	44992670	44993129	C10orf25	up5k		9	129866225	129866549	MIR6855	up5k
10	73731789	73732517	DUSP8P5	up5k		9	129868980	129869293	MIR6855	up5k
10	73768906	73769634	RP11-574K11.32	up5k		9	131254173	131254442	FAM78A	up5k
10	73800366	73800903	NDST2	up5k		9	131515606	131516158	RP11-334J6.6	up5k
10	73839842	73840348	RP11-574K11.8	up5k		9	131522683	131523289	UCK1	up5k
10	75396462	75396905	ZNF503	up5k		9	133151247	133152392	GBGT1	up5k
10	75404323	75404733	RP11-399K21.13	up5k		9	134163176	134163667	RNU6ATAC	up5k
10	79377400	79378056	ZCCHC24	up5k		9	134376448	134377461	MIR4669	up5k
10	79378549	79378854	ZCCHC24	up5k		9	134378125	134378700	MIR4669	up5k
10	97736724	97736970	ZFYVE27	up5k		9	134849087	134850896	MIR3689C	up5k
10	101781936	101782389	MGEA5	up5k		9	135927844	135928124	UBAC1	up5k
10	102401230	102402167	PSD	up5k		9	135928837	135929570	UBAC1	up5k
10	102422816	102423300	CUEDC2	up5k		9	136105022	136105419	RP11-83N9.5	up5k
10	102831137	102831499	CYP17A1-AS1	up5k		9	136107733	136108808	RP11-83N9.5	up5k
10	133259657	133260931	ADAM8	up5k		9	136361292	136361770	CARD9	up5k
10	133339507	133339854	BANF1P2	up5k		9	136371256	136372298	SNAPC4	up5k
10	133350720	133351143	FUOM	up5k		9	136374121	136374673	SNAPC4	up5k
12	10011	10682	DDX11L8	up5k		9	136515671	136516163	MIR4673	up5k
12	6614060	6614326	LPAR5	up5k		9	136518290	136519005	MIR4673	up5k
12	6958948	6960326	U47924.27	up5k		9	136544238	136544568	MIR4674	up5k
12	51197661	51197917	RP11-454E5.4	up5k		9	136645129	136646229	HSPC324	up5k
12	53052333	53052641	MIR6757	up5k		9	136655028	136655319	EGFL7	up5k
12	53059395	53059785	SPRYD3	up5k		9	136658553	136659027	EGFL7	up5k
12	53060090	53060542	SPRYD3	up5k		9	136667996	136668341	MIR126	up5k
12	53379974	53380267	SP1	up5k		9	136669099	136669804	MIR126	up5k
12	56159447	56160466	RP11-977G19.5	up5k		9	136670591	136671494	MIR126	up5k
12	56236794	56237245	ANKRD52	up5k		9	136672306	136672827	AGPAT2	up5k
12	56333297	56333826	IL23A	up5k		9	136709694	136710150	FAM69B	up5k
12	56338943	56339254	STAT2	up5k		9	136718364	136718808	SNHG7	up5k
12	57189188	57189596	MIR1228	up5k		9	136719194	136719626	SNHG7	up5k
12	57190634	57191306	MIR1228	up5k		9	136721547	136722233	SNORA17B	up5k
12	57192293	57192820	MIR1228	up5k		9	136722545	136723015	SNORA17B	up5k
12	57231543	57231906	NDUFA4L2	up5k		9	136726286	136726696	SNORA17A	up5k
12	57232917	57233358	NDUFA4L2	up5k		9	136742108	136742544	LCN6	up5k
12	57242921	57243314	STAC3	up5k		9	136743014	136743400	LCN6	up5k
12	57752264	57752562	2023-03-09	up5k		9	136754867	136755334	LCN15	up5k
12	57766455	57766810	METTL1	up5k		9	136792696	136792948	CCDC183	up5k
12	68955714	68956258	PRELID2P1	up5k		9	136799101	136799369	RP11-216L13.19	up5k
12	110371786	110372160	ANAPC7	up5k		9	136802848	136803151	CCDC183-AS1	up5k
12	110429338	110429902	HMGA1P3	up5k		9	136803371	136803722	CCDC183-AS1	up5k
12	111753403	111753693	RP11-162P23.2	up5k		9	136804864	136805432	RABL6	up5k
12	111835344	111835585	MAPKAPK5-AS1	up5k		9	136826238	136828004	MIR4292	up5k
12	113220846	113221229	TPCN1	up5k		9	136838008	136839555	C9orf172	up5k
12	113286606	113286965	MIR6762	up5k		9	136840824	136841093	C9orf172	up5k
12	116661051	116661452	RP11-497G19.1	up5k		9	136841425	136841994	C9orf172	up5k
12	118371955	118372447	RP11-131L12.2	up5k		9	136842935	136843546	C9orf172	up5k
12	120092432	120093021	RAB35	up5k		9	136850321	136850725	MAMDC4	up5k
12	120093258	120093629	RAB35	up5k		9	136855133	136857157	EDF1	up5k
12	120219928	120220225	RP1-278C19.8	up5k		9	136858166	136858456	EDF1	up5k
12	120736901	120737612	RP11-173P15.7	up5k		9	136859071	136859859	EDF1	up5k
12	120739587	120740345	RP11-173P15.7	up5k		9	136860846	136861691	EDF1	up5k
12	121795445	121795884	RP11-347I19.8	up5k		9	136940153	136940734	FBXW5	up5k
12	122865588	122865940	RP11-463O12.5	up5k		9	136941480	136941826	C8G	up5k
12	122867033	122867264	RP11-463O12.5	up5k		9	136942767	136943655	C8G	up5k
12	124323094	124323502	NCOR2	up5k		9	136945274	136945882	LCN12	up5k
12	124542162	124542485	RP11-83B20.4	up5k		9	136968936	136969344	PRR31	up5k
12	124912341	124912702	MIR5188	up5k		9	136973496	136974396	RP11-229P13.19	up5k
12	132361451	132361679	RP13-895J2.11	up5k		9	136977461	136977700	PTGDS	up5k
12	132817126	132817646	CHFR	up5k		9	136994126	136994708	CLIC3	up5k
12	132967302	132967660	NANOGNBP2	up5k		9	137023327	137023552	C9orf139	up5k
12	133234410	133234656	RNU6-717P	up5k		9	137023815	137024534	C9orf139	up5k
13	41131304	41131818	RP11-74J13.8	up5k		9	137026059	137026707	C9orf139	up5k
13	46372051	46372380	RNU2-6P	up5k		9	137043865	137044085	ENTPD2	up5k
13	110636214	110636708	CARS2	up5k		9	137050045	137050298	RP11-229P13.15	up5k
13	113876174	113876402	RP11-199F6.4	up5k		9	137051987	137052380	RP11-229P13.15	up5k
13	114107432	114107890	RASA3-IT1	up5k		9	137053207	137053502	RP11-229P13.22	up5k
14	20435314	20435802	RP11-203M5.6	up5k		9	137054535	137054987	RP11-229P13.22	up5k
14	20437617	20438015	RP11-203M5.6	up5k		9	137072216	137072536	UAP1L1	up5k
14	22636715	22637060	AC243945.1	up5k		9	137082069	137082646	MAN1B1-AS1	up5k
14	24131889	24132132	PSME1	up5k		9	137109511	137110313	DPP7	up5k
14	24138118	24138454	EMC9	up5k		9	137136443	137136855	GRIN1	up5k
14	24151079	24151353	RP11-468E2.4	up5k		9	137164214	137164559	LRRC26	up5k
14	73239837	73240160	RP4-647C14.2	up5k		9	137165465	137165818	LRRC26	up5k
14	75258864	75259350	RP11-293M10.2	up5k		9	137170326	137170677	TMEM210	up5k
14	77040416	77040701	RP11-7F17.5	up5k		9	137171867	137172235	ANAPC2	up5k
14	93346938	93347294	COX8C	up5k		9	137173204	137173591	ANAPC2	up5k
14	100286352	100286741	SLC25A29	up5k		9	137185697	137186362	SSNA1	up5k
14	102498363	102498967	RNU6-244P	up5k		9	137214701	137215991	RNF208	up5k
14	102538550	102539233	MIR4309	up5k		9	137216560	137216942	RNF208	up5k
14	102540460	102540869	CTD-2555C10.3	up5k		9	137217663	137218093	RNF208	up5k
14	103135426	103135698	NDUFB4P11	up5k		9	137218606	137218987	RNF208	up5k
14	103385028	103385254	MARK3	up5k		9	137220112	137220450	RNF208	up5k
14	103518193	103519177	CKB	up5k		9	137226622	137226875	RNF224	up5k
14	105138331	105138960	JAG2	up5k		9	137227270	137229512	RNF224	up5k
14	105483306	105483654	CRIP1	up5k		9	137230108	137230880	SLC34A3	up5k
14	105622307	105623005	IGHG4	up5k		9	137245113	137246282	STPG3-AS1	up5k
14	105641018	105641764	IGHG2	up5k		9	137274196	137274859	TOR4A	up5k
15	40240051	40240318	RP11-133K1.8	up5k		9	137275549	137277173	TOR4A	up5k
15	40435488	40435764	BAHD1	up5k		9	137296641	137296954	NRARP	up5k
15	40459512	40459831	RP11-64K12.8	up5k		9	137433098	137433446	ENTPD8	up5k
15	40768764	40769111	C15orf62	up5k		9	137454384	137455921	PNPLA7	up5k
15	40892822	40893288	VPS18	up5k		9	137581460	137581943	ZMYND19	up5k
15	40902846	40903220	RP11-540O11.1	up5k		9	137612009	137612573	ARRDC1-AS1	up5k
15	41502377	41502666	LTK	up5k		9	137613235	137614245	ARRDC1-AS1	up5k
15	42155021	42155405	VPS39	up5k		9	137614544	137615417	ARRDC1-AS1	up5k
15	64152702	64153237	PPIB	up5k		9	137874500	137875006	CACNA1B	up5k
15	66497853	66498251	RPL4	up5k		11	189607	190063	SCGB1C1	up5k
15	66701313	66701953	SMAD6	up5k		11	212350	212654	SIRT3	up5k
15	69385763	69386789	RP11-253M7.6	up5k		11	296119	296386	IFITM5	up5k
15	72196662	72196958	PKM	up5k		11	315149	315526	RP11-326C3.11	up5k
15	72685961	72686275	BBS4	up5k		11	435225	435756	RN7SL838P	up5k
15	74334189	74334485	CYP11A1	up5k		11	529973	531594	HRAS	up5k
15	74787765	74788055	MIR4513	up5k		11	532091	532354	HRAS	up5k
15	75110313	75110601	RP11-69H7.4	up5k		11	533859	534148	LRRC56	up5k
15	75206259	75206947	RP11-69H7.3	up5k		11	549882	550972	LMNTD2	up5k
15	75220207	75220818	RP11-69H7.2	up5k		11	552062	553553	LMNTD2	up5k
15	75451297	75452670	CTD-2562G15.3	up5k		11	557884	559466	RASSF7	up5k
15	76340256	76341643	RP11-685G9.4	up5k		11	563630	563863	MIR210HG	up5k
15	77036643	77038111	TSPAN3	up5k		11	624963	625385	SCT	up5k
15	77941260	77941491	RP11-114H24.4	up5k		11	664443	665064	RP11-754B17.1	up5k
15	77988535	77988921	RP11-114H24.6	up5k		11	705449	705736	AP006621.9	up5k
15	77989720	77990006	RP11-114H24.6	up5k		11	763627	764075	PDDC1	up5k
15	77990546	77990901	RP11-114H24.6	up5k		11	779097	779576	CMB9-55F22.1	up5k
15	89321813	89322209	MIR6766	up5k		11	793980	795225	PANO1	up5k
15	89745874	89746399	MESP1	up5k		11	796622	796860	PANO1	up5k
15	89747294	89747873	MESP1	up5k		11	1756142	1756421	AC068580.6	up5k
15	89758711	89759147	MESP2	up5k		11	1987191	1987659	LINC01219	up5k
15	89784005	89784430	ANPEP	up5k		11	2923552	2924242	PHLDA2	up5k
15	90079225	90079551	IDH2	up5k		11	2940382	2940660	NAP1L4	up5k
15	90079838	90080464	IDH2	up5k		11	2942999	2943681	NAP1L4	up5k
15	90659681	90659943	LINC01585	up5k		11	3666601	3666819	NUP98	up5k
15	90717298	90717763	BLM	up5k		11	3825301	3825595	RHOG	up5k
15	90879564	90881500	FES	up5k		11	6626230	6626522	RP11-732A19.6	up5k
15	90883097	90883527	FES	up5k		11	10792485	10792731	EIF4G2	up5k
15	90917085	90917490	AC068831.15	up5k		11	45905363	45906254	RP11-618K13.2	up5k
15	90948120	90948364	AC068831.6	up5k		11	45906647	45907023	PEX16	up5k
15	90949586	90950213	AC068831.6	up5k		11	45907781	45908212	PEX16	up5k
15	90953046	90953982	RCCD1	up5k		11	46373987	46374263	MIR4688	up5k
15	90960772	90961475	PRC1	up5k		11	46375560	46376242	MIR4688	up5k
15	92803757	92804224	CTD-2313J17.1	up5k		11	46378052	46379838	MDK	up5k
15	97960372	97960671	ARRDC4	up5k		11	46382264	46383222	CHRM4	up5k
15	100556920	100557564	RP11-526I2.1	up5k		11	46696030	46696389	ZNF408	up5k
15	101174281	101174971	CHSY1	up5k		11	47161469	47161736	ARFGAP2	up5k
16	19547	19876	WASIR2	up5k		11	47166377	47166623	RP11-390K5.6	up5k
16	152865	153081	HBM	up5k		11	47174821	47175076	PACSIN3	up5k
16	264909	265434	RGS11	up5k		11	47177604	47178462	MIR6745	up5k
16	585036	585337	RAB40C	up5k		11	47178828	47179556	MIR6745	up5k
16	629787	631191	METTL26	up5k		11	47328073	47328459	MYBPC3	up5k
16	632353	632583	METTL26	up5k		11	47414096	47415085	PSMC3	up5k
16	635108	635628	MCRIP2	up5k		11	47415490	47416075	PSMC3	up5k
16	647149	647506	AL022341.3	up5k		11	47588046	47588262	C1QTNF4	up5k
16	667076	667611	RHOT2	up5k		11	47979600	47980031	PTPRJ	up5k
16	672649	672899	RHBDL1	up5k		11	62602001	62602423	EML3	up5k
16	685256	686193	LA16c-313D11.12	up5k		11	62605726	62606063	RP11-831H9.3	up5k
16	764128	764439	LA16c-335H7.2	up5k		11	62609118	62609350	ROM1	up5k
16	769708	769997	MIR662	up5k		11	62613252	62613724	B3GAT3	up5k
16	793329	793560	GNG13	up5k		11	62647590	62647832	RP11-831H9.11	up5k
16	1346087	1346608	TSR3	up5k		11	62789761	62789991	NXF1	up5k
16	1348737	1349166	TSR3	up5k		11	64220592	64221130	TRPT1	up5k
16	1355449	1356732	LA16c-316G12.2	up5k		11	64235932	64236369	FKBP2	up5k
16	1450647	1450965	LA16c-390E6.4	up5k		11	64288271	64289244	KCNK4	up5k
16	1464732	1465044	LA16c-390E6.3	up5k		11	64313960	64314375	TRMT112	up5k
16	1509618	1510300	IFT140	up5k		11	64314844	64315343	TRMT112	up5k
16	1768351	1769030	NME3	up5k		11	64315945	64316238	TRMT112	up5k
16	1775183	1776537	SPSB3	up5k		11	64322554	64323111	AP003774.1	up5k
16	1778367	1779744	NUBP2	up5k		11	64354339	64354614	RPS6KA4	up5k
16	1786554	1786954	IGFALS	up5k		11	64357464	64358424	RPS6KA4	up5k
16	1976395	1976625	NOXO1	up5k		11	64601193	64601661	NRXN2	up5k
16	2085015	2086132	PKD1	up5k		11	64759728	64760206	SF1	up5k
16	2090509	2090845	RP11-304L19.1	up5k		11	64778819	64779094	AP001462.6	up5k
16	2111356	2111667	RP11-304L19.4	up5k		11	64893403	64894380	ATG2A	up5k
16	2114840	2115577	RP11-304L19.2	up5k		11	64895186	64895456	MIR6750	up5k
16	2208573	2209112	BRICD5	up5k		11	64902297	64902510	MIR6749	up5k
16	2209739	2210041	PGP	up5k		11	65110519	65111023	AP003068.9	up5k
16	2234300	2234946	RP11-304L19.12	up5k		11	65111274	65111522	TM7SF2	up5k
16	2235760	2236632	DNASE1L2	up5k		11	65114664	65114922	ZNHIT2	up5k
16	2472972	2473535	TBC1D24	up5k		11	65115643	65116890	ZNHIT2	up5k
16	2528780	2529842	CEMP1	up5k		11	65417646	65419466	NEAT1	up5k
16	2530180	2530431	MIR3178	up5k		11	65442065	65442322	mascRNA-menRNA	up5k
16	2612057	2612398	PDPK2P	up5k		11	65536676	65537129	LTBP3	up5k
16	2614390	2614841	PDPK2P	up5k		11	65537937	65538655	LTBP3	up5k
16	2618883	2619259	CTD-3126B10.5	up5k		11	65588631	65589029	KCNK7	up5k
16	2711404	2711676	PRSS27	up5k		11	65593697	65594144	MAP3K11	up5k
16	2966254	2966803	PKMYT1	up5k		11	65633828	65635475	MIR4690	up5k
16	2987103	2987369	LA16c-380H5.3	up5k		11	65635930	65637136	MIR4690	up5k
16	2987780	2988020	LA16c-380H5.3	up5k		11	65644554	65646108	MIR4489	up5k
16	3013376	3013646	CLDN6	up5k		11	65649406	65650589	RELA	up5k
16	3069164	3069401	RNU1-125P	up5k		11	65712126	65713161	RNASEH2C	up5k
16	3141277	3142054	CASP16P	up5k		11	65794793	65795242	RP11-770G2.5	up5k
16	3143058	3144369	CASP16P	up5k		11	65863032	65863834	EFEMP2	up5k
16	3492151	3492377	C16orf90	up5k		11	65864774	65865444	EFEMP2	up5k
16	4320509	4321058	GLIS2-AS1	up5k		11	65915389	65915737	C11orf68	up5k
16	4321861	4323321	GLIS2-AS1	up5k		11	65917872	65918421	DRAP1	up5k
16	4337662	4339002	CORO7-PAM16	up5k		11	66264591	66265920	RP11-867G23.1	up5k
16	14921634	14921892	NPIPA1	up5k		11	66282030	66282499	YIF1A	up5k
16	15133380	15134115	MIR6511B2	up5k		11	66325205	66325557	RIN1	up5k
16	18377012	18377400	MIR6770-3	up5k		11	66336387	66338051	BRMS1	up5k
16	19115202	19115781	RP11-626G11.3	up5k		11	66340722	66341459	B4GAT1	up5k
16	21935161	21935394	RP11-645C24.4	up5k		11	66852551	66855082	LRFN4	up5k
16	22534433	22535806	RP11-368J21.4	up5k		11	67118564	67118863	KDM2A	up5k
16	23557084	23557439	UBFD1	up5k		11	67285902	67286231	ANKRD13D	up5k
16	28388271	28388515	MIR6862-1	up5k		11	67286789	67287052	ANKRD13D	up5k
16	29308922	29309534	RP11-231C14.6	up5k		11	67287298	67287782	ANKRD13D	up5k
16	29808817	29809435	PRRT2	up5k		11	67300394	67301003	SSH3	up5k
16	29991019	29991312	HIRIP3	up5k		11	67301810	67302158	SSH3	up5k
16	30000911	30001252	DOC2A	up5k		11	67302844	67303174	SSH3	up5k
16	30082710	30083124	TBX6	up5k		11	67434343	67434967	CORO1B	up5k
16	30090509	30091131	YPEL3	up5k		11	67435479	67435736	CORO1B	up5k
16	30112976	30113325	MAPK3	up5k		11	67451496	67452046	CABP4	up5k
16	30187877	30188182	BOLA2B	up5k		11	67614505	67615509	RP11-655M14.13	up5k
16	30194473	30194835	SULT1A3	up5k		11	67639749	67639966	ACY3	up5k
16	30355893	30356252	TBC1D10B	up5k		11	67648438	67648765	AP003385.2	up5k
16	30397565	30397869	ZNF48	up5k		11	67710582	67710837	UNC93B5	up5k
16	30524953	30525322	AC002310.11	up5k		11	68021644	68021938	RP5-901A4.1	up5k
16	30582839	30583100	RP11-146F11.5	up5k		11	68041335	68042329	MIR6753	up5k
16	30777011	30777273	ZNF629	up5k		11	68042985	68043532	MIR6753	up5k
16	30946703	30947160	AC135048.13	up5k		11	68044616	68044936	MIR6753	up5k
16	30947767	30948290	AC135048.13	up5k		11	68050346	68051385	RP11-802E16.3	up5k
16	30953223	30953947	RP11-1072A3.4	up5k		11	69299513	69299855	IFITM9P	up5k
16	30986546	30986802	STX1B	up5k		11	71443687	71444020	RP11-660L16.2	up5k
16	31079113	31079475	PRSS53	up5k		11	71577538	71577788	KRTAP5-11	up5k
16	31080409	31080697	PRSS53	up5k		11	71796274	71796539	ALG1L9P	up5k
16	31215594	31216208	PYDC1	up5k		11	72001516	72001898	NUMA1	up5k
16	33545127	33545428	RP11-23E10.2	up5k		11	72237665	72237987	PHOX2A	up5k
16	33546399	33548236	RP11-23E10.2	up5k		11	72238755	72239265	PHOX2A	up5k
16	57755163	57756021	KIFC3	up5k		11	72244764	72245088	AP000593.5	up5k
16	57756472	57756884	KIFC3	up5k		11	72697193	72697903	ARAP1-AS2	up5k
16	57995517	57995741	USB1	up5k		11	72698755	72699375	ARAP1-AS2	up5k
16	67163762	67164091	HSF4	up5k		11	72703520	72704147	RPS12P20	up5k
16	67200680	67200922	MIR328	up5k		11	72753712	72754058	STARD10	up5k
16	67202033	67202867	MIR328	up5k		11	73234769	73235776	RP11-800A3.4	up5k
16	67203690	67203943	CTC-277H1.6	up5k		11	73236690	73237150	RP11-800A3.4	up5k
16	67663088	67663864	C16orf86	up5k		11	73393745	73394317	RP11-809N8.2	up5k
16	67930088	67931316	PSMB10	up5k		11	118922823	118923081	UPK2	up5k
16	68233904	68234500	RP11-96D1.6	up5k		11	119121379	119121738	HINFP	up5k
16	68236559	68236851	RP11-96D1.6	up5k		11	119181593	119181997	PDZD3	up5k
16	84594284	84594853	RP11-61F12.1	up5k		11	119187713	119188605	CCDC153	up5k
16	85931103	85931497	RP11-542M13.3	up5k		11	119189462	119189732	CCDC153	up5k
16	87738743	87739113	RP11-278A23.2	up5k		11	124673609	124673838	SPA17	up5k
16	88695207	88695489	RNF166	up5k		11	125155055	125155443	PKNOX2-AS1	up5k
16	88695886	88696309	RNF166	up5k		11	130002493	130003151	LINC00167	up5k
16	88713755	88714594	PIEZO1	up5k		11	134735345	134735892	RP11-469N6.1	up5k
16	88716180	88716708	RP5-1142A6.9	up5k		10	10041	10434	RP11-631M21.1	up5k
16	88806570	88807088	APRT	up5k		10	803413	803703	LARP4B	up5k
16	88807426	88808242	APRT	up5k		10	1046663	1047243	WDR37	up5k
16	88853799	88854182	TRAPPC2L	up5k		10	38010458	38010796	ZNF33A	up5k
16	88880116	88880644	RP11-830F9.5	up5k		10	44968229	44968486	C10orf10	up5k
16	88983914	88984199	CTD-2555A7.1	up5k		10	44992670	44992901	C10orf25	up5k
16	89190793	89191231	SLC22A31	up5k		10	45442588	45443007	RP11-67C2.2	up5k
16	89638802	89639578	CHMP1A	up5k		10	45444488	45444718	RP11-67C2.2	up5k
16	89693627	89693896	SPATA2L	up5k		10	72328713	72329224	DNAJB12	up5k
16	89717952	89718303	ZNF276	up5k		10	73731750	73732540	DUSP8P5	up5k
16	89733429	89733701	FANCA	up5k		10	73768906	73769519	RP11-574K11.32	up5k
16	89900827	89901211	RP11-566K11.7	up5k		10	73791272	73792197	RP11-574K11.31	up5k
16	90004132	90004393	DBNDD1	up5k		10	73799203	73799600	NDST2	up5k
16	90168538	90170831	RP11-356C4.6	up5k		10	73800366	73801174	NDST2	up5k
17	504605	504829	VPS53	up5k		10	73839842	73840379	RP11-574K11.8	up5k
17	18262960	18263223	RP1-178F10.1	up5k		10	75396463	75396905	ZNF503	up5k
17	28344503	28344797	POLDIP2	up5k		10	75404323	75404733	RP11-399K21.13	up5k
17	28659655	28660001	SUPT6H	up5k		10	79377477	79378051	ZCCHC24	up5k
17	28740947	28741514	TRAF4	up5k		10	79378547	79378891	ZCCHC24	up5k
17	28748673	28749350	AC010761.10	up5k		10	86943756	86944023	RP11-411A19.5	up5k
17	29569017	29569234	RP11-68I3.4	up5k		10	87017814	87018051	FAM25A	up5k
17	29571900	29572471	GIT1	up5k		10	87019710	87020107	FAM25A	up5k
17	29585623	29585871	ANKRD13B	up5k		10	101781902	101782503	MGEA5	up5k
17	29613850	29614703	CORO6	up5k		10	102400765	102402225	PSD	up5k
17	29617064	29617563	RP11-68I3.10	up5k		10	102422816	102423365	CUEDC2	up5k
17	30237776	30238412	RP11-354P11.2	up5k		10	102479101	102479320	RP11-18I14.11	up5k
17	30728483	30729106	CTD-2349P21.5	up5k		10	102831137	102831499	CYP17A1-AS1	up5k
17	31513989	31514300	RN7SL45P	up5k		10	119139491	119139777	SFXN4	up5k
17	38914577	38915157	MIR6779	up5k		10	133255041	133255373	RP13-49I15.6	up5k
17	39237378	39237788	RP11-690G19.4	up5k		10	133260235	133260931	ADAM8	up5k
17	39626271	39626710	PPP1R1B	up5k		10	133339460	133339935	BANF1P2	up5k
17	39952289	39952764	GSDMA	up5k		10	133350652	133351130	FUOM	up5k
17	40016100	40016364	MED24	up5k		12	10011	10688	DDX11L8	up5k
17	40361648	40362660	GJD3	up5k		12	13324	13597	WASH7P	up5k
17	42542934	42544324	HSD17B1P1	up5k		12	6946082	6946660	PTPN6	up5k
17	42546870	42548381	HSD17B1	up5k		12	6958497	6960366	U47924.27	up5k
17	42562947	42563255	MLX	up5k		12	31728752	31729343	RP11-467L13.7	up5k
17	42565767	42566361	MLX	up5k		12	38161680	38162315	RNA5SP359	up5k
17	42674598	42675033	CCR10	up5k		12	46383696	46384057	RP11-474P2.4	up5k
17	42780009	42780407	WNK4	up5k		12	53051673	53052020	MIR6757	up5k
17	42990795	42991539	AC055866.1	up5k		12	53052258	53052943	MIR6757	up5k
17	43231534	43232721	RNU2-1	up5k		12	53059343	53060510	SPRYD3	up5k
17	43235867	43236658	U2	up5k		12	53061447	53061958	SPRYD3	up5k
17	43238958	43239196	U2	up5k		12	53379546	53380311	SP1	up5k
17	43240817	43241447	U2	up5k		12	53501541	53501905	RP11-793H13.10	up5k
17	43242262	43242564	U2	up5k		12	53504789	53505024	RP11-793H13.10	up5k
17	43244509	43245454	U2	up5k		12	54389405	54390329	ITGA5	up5k
17	43246525	43247291	U2	up5k		12	54390555	54390875	ITGA5	up5k
17	43251608	43252162	U2	up5k		12	55729769	55729985	Metazoa_SRP	up5k
17	43264172	43264624	U2	up5k		12	56160076	56160939	RP11-977G19.5	up5k
17	43264937	43265884	U2	up5k		12	56161818	56162059	RP11-977G19.5	up5k
17	43267694	43268258	U2	up5k		12	56236673	56237489	ANKRD52	up5k
17	43274243	43274485	U2	up5k		12	56333239	56333917	IL23A	up5k
17	43279127	43279350	U2	up5k		12	57189098	57189596	MIR1228	up5k
17	43280025	43280283	U2	up5k		12	57190634	57191349	MIR1228	up5k
17	43281747	43282427	U2	up5k		12	57192219	57192852	MIR1228	up5k
17	43282774	43283179	U2	up5k		12	57231543	57231821	NDUFA4L2	up5k
17	43286359	43286831	U2	up5k		12	57232703	57233301	NDUFA4L2	up5k
17	43288093	43289994	U2	up5k		12	57240918	57241650	STAC3	up5k
17	43292443	43292834	U2	up5k		12	57242786	57243366	STAC3	up5k
17	43294514	43294941	U2	up5k		12	57752277	57752629	2023-03-09	up5k
17	43295216	43295854	U2	up5k		12	68955707	68956088	PRELID2P1	up5k
17	43296205	43296692	U2	up5k		12	108518423	108518637	SART3	up5k
17	43298114	43298403	U2	up5k		12	109563526	109563812	RNU4-32P	up5k
17	43299629	43300570	U2	up5k		12	109566177	109566399	RNU4-32P	up5k
17	43483725	43484144	DHX8	up5k		12	110370643	110370993	ANAPC7	up5k
17	44006065	44006443	TMEM101	up5k		12	110371786	110372160	ANAPC7	up5k
17	44350862	44351879	FAM171A2	up5k		12	110429338	110429907	HMGA1P3	up5k
17	44352273	44353528	FAM171A2	up5k		12	113286565	113287006	MIR6762	up5k
17	45245225	45246068	MAP3K14-AS1	up5k		12	113287779	113288252	MIR6762	up5k
17	47948750	47949053	PRR15L	up5k		12	115961148	115961426	RP11-493P1.2	up5k
17	50130502	50130899	PPP1R9B	up5k		12	116661051	116661452	RP11-497G19.1	up5k
17	50425241	50425579	ACSF2	up5k		12	120092432	120093023	RAB35	up5k
17	51165051	51165848	NME2	up5k		12	120093388	120093660	RAB35	up5k
17	58325115	58325753	TSPOAP1-AS1	up5k		12	120737025	120737679	RP11-173P15.7	up5k
17	58326962	58327939	MIR142	up5k		12	120738655	120739236	RP11-173P15.7	up5k
17	60042464	60043025	MIR4737	up5k		12	120739582	120740516	RP11-173P15.7	up5k
17	75267909	75268139	RP11-649A18.12	up5k		12	121795149	121795618	LINC01089	up5k
17	75313935	75314318	GRB2	up5k		12	122200198	122200468	B3GNT4	up5k
17	75773792	75774539	H3F3B	up5k		12	122865550	122865940	RP11-463O12.5	up5k
17	75784195	75784517	UNK	up5k		12	124323004	124323512	NCOR2	up5k
17	75817464	75817734	RP11-552F3.4	up5k		12	124335354	124336099	MIR6880	up5k
17	75843225	75843471	WBP2	up5k		12	124380319	124380908	RP11-408I18.9	up5k
17	75876365	75876953	RP11-552F3.9	up5k		12	131944694	131944944	EP400	up5k
17	75892542	75892834	RP11-552F3.10	up5k		12	132134965	132135853	DDX51	up5k
17	76000669	76001105	CDK3	up5k		12	132140797	132141160	NOC4L	up5k
17	76080448	76080919	EXOC7	up5k		12	132781899	132782112	AC127070.1	up5k
17	76386320	76386591	UBE2O	up5k		12	132816942	132817916	CHFR	up5k
17	76706139	76706448	RP11-318A15.8	up5k		12	132967219	132967665	NANOGNBP2	up5k
17	78892822	78893461	CTD-2373H9.3	up5k		13	18248493	18248908	GGT4P	up5k
17	80960247	80960642	CTD-2561B21.3	up5k		13	41131304	41132096	RP11-74J13.8	up5k
17	80963403	80963620	CTD-2561B21.5	up5k		13	110636214	110636708	CARS2	up5k
17	81125161	81125373	MIR657	up5k		13	112078779	112079078	RP11-450H6.3	up5k
17	81130501	81131144	MIR1250	up5k		13	113583797	113584302	TFDP1	up5k
17	81162279	81163208	AATK-AS1	up5k		13	113876173	113876406	RP11-199F6.4	up5k
17	81192107	81192546	RP11-455O6.2	up5k		13	114107476	114107890	RASA3-IT1	up5k
17	81258802	81259093	RP11-455O6.5	up5k		14	20435314	20436156	RP11-203M5.6	up5k
17	81458178	81458655	RP11-1055B8.8	up5k		14	20437685	20438015	RP11-203M5.6	up5k
17	81527406	81528032	FSCN2	up5k		14	23094976	23095228	RP11-244E17.1	up5k
17	81537325	81537745	FAAP100	up5k		14	24131799	24132132	PSME1	up5k
17	81538753	81541698	FAAP100	up5k		14	24138112	24138511	EMC9	up5k
17	81645542	81646028	PDE6G	up5k		14	24151079	24151383	RP11-468E2.4	up5k
17	81665638	81665929	CCDC137	up5k		14	24315696	24316131	ADCY4	up5k
17	81694308	81695636	RP13-1032I1.11	up5k		14	35385566	35385993	RP11-561B11.1	up5k
17	81695985	81696708	RP13-1032I1.11	up5k		14	54394158	54394454	CDKN3	up5k
17	81707508	81708132	SLC25A10	up5k		14	73239837	73240160	RP4-647C14.2	up5k
17	81819226	81819484	MCRIP1	up5k		14	75258890	75259386	RP11-293M10.2	up5k
17	81821562	81821954	MCRIP1	up5k		14	76774728	76774992	RP11-488C13.7	up5k
17	81866485	81866806	RP11-498C9.3	up5k		14	77040394	77040701	RP11-7F17.5	up5k
17	81913807	81914791	MAFG	up5k		14	93346899	93347294	COX8C	up5k
17	81931883	81932297	PYCR1	up5k		14	100286378	100286958	SLC25A29	up5k
17	82042730	82043147	RFNG	up5k		14	100291032	100291679	SLC25A29	up5k
17	82096727	82097216	CCDC57	up5k		14	102498012	102498878	RNU6-244P	up5k
17	82223979	82224846	SLC16A3	up5k		14	102538706	102539178	MIR4309	up5k
17	82226543	82226829	SLC16A3	up5k		14	102540497	102540903	CTD-2555C10.3	up5k
17	82317572	82318120	SECTM1	up5k		14	103135233	103135692	NDUFB4P11	up5k
17	82441779	82442218	C17orf62	up5k		14	103518193	103519406	CKB	up5k
17	82586231	82586640	RP13-638C3.3	up5k		14	103713172	103713485	ZFYVE21	up5k
17	82709722	82710404	RP11-388C12.1	up5k		14	104752645	104752955	SIVA1	up5k
17	82712208	82712515	RP11-388C12.1	up5k		14	105138331	105139069	JAG2	up5k
17	82975178	82975676	RP11-1197K16.2	up5k		14	105483162	105483707	CRIP1	up5k
17	83096374	83096803	AC144831.3	up5k		14	105485304	105485659	CRIP1	up5k
17	83215534	83217046	AC139099.5	up5k		14	105622307	105622950	IGHG4	up5k
17	83217308	83217610	AC139099.5	up5k		14	105640957	105642020	IGHG2	up5k
18	10032	10634	AP005530.1	up5k		14	105766493	105766947	IGHG3	up5k
18	110288	110670	MIR8078	up5k		15	28105661	28106197	HERC2	up5k
18	12047645	12048453	RP11-703I16.2	up5k		15	40239854	40240318	RP11-133K1.8	up5k
18	12064337	12064655	RP11-815J4.7	up5k		15	40364702	40365196	RP11-64K12.4	up5k
18	12086487	12089393	RP11-815J4.5	up5k		15	40435488	40435765	BAHD1	up5k
18	13498137	13499380	RP11-53B2.5	up5k		15	40436745	40437122	BAHD1	up5k
18	14173872	14174278	ANKRD20A5P	up5k		15	40459003	40459805	RP11-64K12.8	up5k
18	26829215	26829634	RP11-552O4.2	up5k		15	40767344	40767746	C15orf62	up5k
18	78502498	78503056	RP11-123I22.1	up5k		15	40768729	40769519	C15orf62	up5k
18	79900956	79901283	PQLC1	up5k		15	40892778	40893354	VPS18	up5k
18	80073342	80073660	SLC25A6P4	up5k		15	40902641	40903220	RP11-540O11.1	up5k
20	431784	432261	TBC1D20	up5k		15	41823933	41824585	RP11-23P13.4	up5k
20	23119890	23120169	LINC00656	up5k		15	42153996	42155408	VPS39	up5k
20	29743685	29743986	CDC27P3	up5k		15	45113940	45114161	DUOXA2	up5k
20	32188999	32189734	PLAGL2	up5k		15	45152051	45152293	CTD-2651B20.1	up5k
20	44404777	44405102	MIR3646	up5k		15	59657498	59657845	BNIP2	up5k
20	45945591	45945891	ZNF335	up5k		15	64152656	64154040	PPIB	up5k
20	45946309	45947582	ZNF335	up5k		15	64738887	64739383	RBPMS2	up5k
20	45948192	45948816	ZNF335	up5k		15	65300864	65301179	RP11-349G13.2	up5k
20	58648354	58648596	STX16	up5k		15	66701566	66701953	SMAD6	up5k
20	63544497	63545162	FNDC11	up5k		15	67828378	67828595	RP11-34F13.3	up5k
20	63694177	63694625	TNFRSF6B	up5k		15	69385763	69386916	RP11-253M7.6	up5k
20	63732501	63732962	LIME1	up5k		15	72685993	72686264	BBS4	up5k
20	63863622	63863904	TPD52L2	up5k		15	74096931	74097164	RP11-247C2.1	up5k
20	63919623	63919838	MIR941-4	up5k		15	74334189	74334581	CYP11A1	up5k
20	63940375	63940857	MIR647	up5k		15	74410501	74411418	MIR6881	up5k
20	64033018	64033300	LINC00176	up5k		15	74597643	74597943	CLK3	up5k
20	64286700	64287629	CICP4	up5k		15	74610119	74610648	CTD-3154N5.1	up5k
19	198405	199068	LLNLF-176F2.1	up5k		15	74626292	74626514	EDC3	up5k
19	199308	199993	LLNLF-176F2.1	up5k		15	74787763	74788456	MIR4513	up5k
19	245553	246402	CTD-3113P16.11	up5k		15	74812939	74813323	RP11-414J4.2	up5k
19	404107	405088	C2CD4C	up5k		15	74836605	74836874	MIR6882	up5k
19	484656	484876	MADCAM1	up5k		15	74897190	74898189	FAM219B	up5k
19	564046	565774	AC009005.2	up5k		15	75206259	75207016	RP11-69H7.3	up5k
19	641950	642539	RNF126	up5k		15	75207320	75207808	RP11-69H7.3	up5k
19	642811	643108	RNF126	up5k		15	75220173	75220825	RP11-69H7.2	up5k
19	681653	682701	PRSS57	up5k		15	75349984	75350347	MAN2C1	up5k
19	796151	796634	PTBP1	up5k		15	75367672	75367888	RP11-817O13.8	up5k
19	848125	848442	ELANE	up5k		15	75451827	75452626	CTD-2562G15.3	up5k
19	862518	863036	MED16	up5k		15	76170452	76170809	RP11-593F23.1	up5k
19	866815	867043	MED16	up5k		15	76339261	76342195	RP11-685G9.2	up5k
19	1008176	1008536	TMEM259	up5k		15	77035391	77038111	TSPAN3	up5k
19	1062760	1063499	ARHGAP45	up5k		15	77989401	77989966	RP11-114H24.6	up5k
19	1225859	1226348	CBARP	up5k		15	77990344	77990901	RP11-114H24.6	up5k
19	1233298	1234378	AC004221.2	up5k		15	78758420	78758633	ADAMTS7	up5k
19	1239604	1239842	ATP5D	up5k		15	80059091	80059415	ZFAND6	up5k
19	1262143	1262825	CIRBP-AS1	up5k		15	82470423	82470695	RP13-608F4.5	up5k
19	1264623	1266052	CIRBP-AS1	up5k		15	83110027	83110338	RP11-382A20.3	up5k
19	1387709	1388981	AC005329.7	up5k		15	85201210	85201556	RP11-561C5.4	up5k
19	1395823	1396312	GAMT	up5k		15	85202979	85203212	RP11-561C5.4	up5k
19	1506748	1507173	CTB-25B13.9	up5k		15	89321790	89322655	MIR6766	up5k
19	1614551	1614920	RNU6-1223P	up5k		15	89325038	89325445	MIR6766	up5k
19	1812490	1812941	REXO1	up5k		15	89745638	89747931	MESP1	up5k
19	1816310	1817231	CTB-31O20.4	up5k		15	89749945	89750442	MRPL15P1	up5k
19	1822077	1822432	CTB-31O20.4	up5k		15	89758542	89759146	MESP2	up5k
19	1855638	1856283	CTB-31O20.8	up5k		15	89784065	89784430	ANPEP	up5k
19	1858357	1859950	CTB-31O20.8	up5k		15	90079171	90080464	IDH2	up5k
19	1986614	1987211	AC005306.3	up5k		15	90645607	90646071	RP11-387D10.4	up5k
19	2098327	2098916	AP3D1	up5k		15	90647321	90647647	RP11-387D10.4	up5k
19	2099268	2099681	AP3D1	up5k		15	90659681	90659932	LINC01585	up5k
19	2225724	2226205	PLEKHJ1	up5k		15	90717179	90717763	BLM	up5k
19	2245428	2245801	AMH	up5k		15	90879678	90881591	FES	up5k
19	2249456	2250029	JSRP1	up5k		15	90883039	90883590	FES	up5k
19	2250333	2250766	JSRP1	up5k		15	90916433	90916708	AC068831.15	up5k
19	2288814	2289495	LINGO3	up5k		15	90917085	90918529	AC068831.15	up5k
19	2817992	2818400	ZNF554	up5k		15	90947957	90948665	AC068831.6	up5k
19	3116417	3116710	AC005262.3	up5k		15	90949409	90950333	AC068831.6	up5k
19	3120469	3121027	AC005262.2	up5k		15	90953001	90953982	RCCD1	up5k
19	3520461	3520702	SNORD38	up5k		15	90960777	90961190	PRC1	up5k
19	3535378	3535644	MFSD12	up5k		15	92803820	92804223	CTD-2313J17.1	up5k
19	3667588	3668118	AC004637.1	up5k		15	93033215	93033444	RGMA	up5k
19	4172368	4172721	SIRT6	up5k		15	97960371	97960632	ARRDC4	up5k
19	4362882	4363524	AC007292.6	up5k		15	100556990	100557509	RP11-526I2.1	up5k
19	4446718	4447131	CTB-50L17.7	up5k		15	101174168	101174994	CHSY1	up5k
19	4927872	4928254	MIR4747	up5k		16	16658	16973	MIR6859-4	up5k
19	5677001	5677339	C19orf70	up5k		16	19533	19891	WASIR2	up5k
19	5677963	5678461	C19orf70	up5k		16	152860	153149	HBM	up5k
19	5895912	5896183	AC104532.3	up5k		16	264840	265076	RGS11	up5k
19	5897837	5898205	AC104532.3	up5k		16	399164	399881	DECR2	up5k
19	5904006	5904556	AC104532.2	up5k		16	555422	556262	PRR35	up5k
19	5914872	5915736	RANBP3	up5k		16	556851	557108	PRR35	up5k
19	6070039	6070254	CTC-232P5.4	up5k		16	561876	562096	PIGQ	up5k
19	6132722	6133198	ACSBG2	up5k		16	584216	585442	RAB40C	up5k
19	6373423	6374248	PSPN	up5k		16	625490	626026	WFIKKN1	up5k
19	6375548	6376038	GTF2F1	up5k		16	629764	631134	METTL26	up5k
19	6411967	6412241	KHSRP	up5k		16	635260	635619	MCRIP2	up5k
19	6464045	6464379	DENND1C	up5k		16	646739	647573	AL022341.3	up5k
19	6465306	6465731	DENND1C	up5k		16	650759	651437	LA16c-349E10.1	up5k
19	6711970	6712349	CTD-3128G10.7	up5k		16	653394	653674	LA16c-349E10.1	up5k
19	6733523	6734143	TRIP10	up5k		16	671910	672899	RHBDL1	up5k
19	7471546	7471904	PEX11G	up5k		16	683106	683623	WDR24	up5k
19	7527939	7528638	CTD-2207O23.10	up5k		16	685094	686698	LA16c-313D11.12	up5k
19	7529006	7529622	CTD-2207O23.10	up5k		16	687326	687716	LA16c-313D11.12	up5k
19	7618608	7621120	XAB2	up5k		16	764060	764843	LA16c-335H7.2	up5k
19	7624534	7624972	PET100	up5k		16	769708	770012	MIR662	up5k
19	7626418	7626700	PET100	up5k		16	793274	793913	GNG13	up5k
19	7870463	7870890	CTD-3193O13.11	up5k		16	846908	847123	LA16c-360A4.1	up5k
19	7909078	7910651	CTD-3193O13.13	up5k		16	919356	919602	LMF1-AS1	up5k
19	7921559	7921802	CTXN1	up5k		16	1325575	1326007	RPS20P2	up5k
19	10552250	10552598	KRI1	up5k		16	1346006	1346580	TSR3	up5k
19	10830383	10830911	TMED1	up5k		16	1348668	1349155	TSR3	up5k
19	10835209	10835698	C19orf38	up5k		16	1355449	1356713	LA16c-316G12.2	up5k
19	10923619	10924654	TIMM29	up5k		16	1431407	1431694	CCDC154	up5k
19	11193882	11194338	DOCK6	up5k		16	1450647	1451240	LA16c-390E6.4	up5k
19	11201944	11202156	CTC-510F12.2	up5k		16	1507396	1508025	IFT140	up5k
19	11446611	11446832	ELAVL3	up5k		16	1509122	1510300	IFT140	up5k
19	12688493	12690337	CTD-2659N19.2	up5k		16	1734753	1735045	MIR3177	up5k
19	12694751	12695230	TNPO2	up5k		16	1766119	1766383	NME3	up5k
19	12748388	12748643	BEST2	up5k		16	1768315	1769398	NME3	up5k
19	12948430	12948785	GADD45GIP1	up5k		16	1775198	1776520	SPSB3	up5k
19	12949059	12949285	GADD45GIP1	up5k		16	1778367	1779791	NUBP2	up5k
19	13100662	13100942	TRMT1	up5k		16	1786555	1787642	IGFALS	up5k
19	13137765	13138001	CTC-250I14.3	up5k		16	1788412	1788825	IGFALS	up5k
19	13877157	13877650	C19orf57	up5k		16	1792488	1793801	HAGH	up5k
19	13930437	13930808	PODNL1	up5k		16	1976363	1976632	NOXO1	up5k
19	13960679	13960928	RFX1	up5k		16	1977238	1978123	NOXO1	up5k
19	14209853	14210196	RN7SL231P	up5k		16	2083815	2084170	PKD1	up5k
19	14469857	14470269	PTGER1	up5k		16	2084807	2086132	PKD1	up5k
19	14475913	14476196	GIPC1	up5k		16	2087271	2087784	PKD1	up5k
19	14563640	14563916	NDUFB7	up5k		16	2090375	2090845	RP11-304L19.1	up5k
19	14564516	14565102	NDUFB7	up5k		16	2093400	2094009	RP11-304L19.3	up5k
19	17235081	17235323	AC010646.3	up5k		16	2111525	2113093	RP11-304L19.4	up5k
19	17321738	17322209	ANO8	up5k		16	2114839	2115499	RP11-304L19.2	up5k
19	17330061	17330305	GTPBP3	up5k		16	2133473	2133716	MIR3180-5	up5k
19	17330784	17331230	GTPBP3	up5k		16	2208739	2209102	BRICD5	up5k
19	17515500	17515872	CTD-3131K8.3	up5k		16	2209739	2210109	PGP	up5k
19	18008531	18009032	CTB-52I2.7	up5k		16	2210437	2210913	PGP	up5k
19	18168016	18168337	IFI30	up5k		16	2234292	2234944	RP11-304L19.12	up5k
19	18418367	18419107	SSBP4	up5k		16	2236117	2236659	ECI1	up5k
19	18429824	18430953	ISYNA1	up5k		16	2462166	2462448	MIR6768	up5k
19	18435794	18436683	CTD-3137H5.1	up5k		16	2472068	2472410	TBC1D24	up5k
19	18442021	18442371	ELL	up5k		16	2472745	2473505	TBC1D24	up5k
19	18532123	18532465	AC005387.2	up5k		16	2512096	2512460	ATP6V0C	up5k
19	18636528	18636755	KLHL26	up5k		16	2528812	2530926	CEMP1	up5k
19	18879433	18880109	AC005197.2	up5k		16	2612057	2612400	PDPK2P	up5k
19	18897286	18897545	COPE	up5k		16	2614363	2614728	PDPK2P	up5k
19	18927825	18929310	HOMER3	up5k		16	2618816	2619060	CTD-3126B10.5	up5k
19	19535091	19535458	CILP2	up5k		16	2711404	2711654	PRSS27	up5k
19	19754168	19756215	CTC-559E9.1	up5k		16	2769977	2770533	TCEB2	up5k
19	19776406	19776691	CTC-559E9.6	up5k		16	2966254	2966803	PKMYT1	up5k
19	33206003	33206326	CTD-2540B15.13	up5k		16	2967910	2968222	PKMYT1	up5k
19	35737743	35738003	IGFLR1	up5k		16	2968593	2968952	PAQR4	up5k
19	35753394	35753673	AC002398.12	up5k		16	2985729	2986371	LA16c-380H5.3	up5k
19	35753928	35754188	AC002398.12	up5k		16	2987685	2987963	LA16c-380H5.3	up5k
19	35754843	35755360	PROSER3	up5k		16	3013198	3013739	CLDN6	up5k
19	35865711	35865979	APLP1	up5k		16	3028735	3029047	RP11-473M20.5	up5k
19	36299979	36300271	CTD-3162L10.1	up5k		16	3069164	3069377	RNU1-125P	up5k
19	36771791	36772117	CTD-2162K18.4	up5k		16	3141121	3142115	CASP16P	up5k
19	39401321	39401842	ZFP36	up5k		16	3142815	3144369	CASP16P	up5k
19	40686706	40687291	COQ8B	up5k		16	3485308	3485589	MIR6126	up5k
19	40800800	40801122	CTC-490E21.12	up5k		16	3492212	3492454	C16orf90	up5k
19	40808122	40808582	CYP2T1P	up5k		16	4321861	4323326	GLIS2-AS1	up5k
19	41421269	41421687	CTC-435M10.6	up5k		16	4323848	4324092	GLIS2-AS1	up5k
19	41422294	41422743	CTC-435M10.6	up5k		16	4336659	4336926	CORO7-PAM16	up5k
19	41903521	41903770	CTD-2575K13.6	up5k		16	4337622	4339002	CORO7-PAM16	up5k
19	42292503	42292975	PAFAH1B3	up5k		16	4608191	4608668	UBALD1	up5k
19	44083852	44084660	RNU6-902P	up5k		16	4668536	4668821	MIR6769A	up5k
19	45075580	45075802	CTB-179K24.3	up5k		16	4690310	4690722	NUDT16L1	up5k
19	45146389	45147253	NKPD1	up5k		16	4691835	4692270	NUDT16L1	up5k
19	45161414	45161744	TRAPPC6A	up5k		16	4692928	4693542	NUDT16L1	up5k
19	45162020	45162664	TRAPPC6A	up5k		16	14918265	14918613	NPIPA1	up5k
19	45766253	45766517	AC074212.6	up5k		16	14919654	14920084	NPIPA1	up5k
19	45777981	45778358	AC011530.4	up5k		16	14921414	14921947	NPIPA1	up5k
19	46015499	46015810	MIR769	up5k		16	14923228	14923938	MIR6511A1	up5k
19	46388221	46388432	AC007193.8	up5k		16	14925963	14926327	MIR6770-1	up5k
19	46528460	46528811	LLNLR-276E7.1	up5k		16	15133506	15134033	MIR6511B2	up5k
19	46722966	46724075	CTB-174O21.2	up5k		16	16368820	16369238	MIR6511A3	up5k
19	46724466	46725110	CTB-174O21.2	up5k		16	18376964	18377443	MIR6770-3	up5k
19	48616227	48616914	AC022154.7	up5k		16	19115313	19115697	RP11-626G11.3	up5k
19	48628974	48629470	DBP	up5k		16	22534007	22535862	RP11-368J21.4	up5k
19	48629784	48630050	DBP	up5k		16	23557084	23557515	UBFD1	up5k
19	48835007	48835251	PLEKHA4	up5k		16	28902968	28903557	RABEP2	up5k
19	49014646	49014957	LHB	up5k		16	29308922	29309534	RP11-231C14.6	up5k
19	49016420	49017231	CTB-60B18.10	up5k		16	29744292	29744662	AC009133.17	up5k
19	49055290	49055549	CTB-60B18.23	up5k		16	29808816	29809441	PRRT2	up5k
19	49499425	49499762	MIR150	up5k		16	29987292	29987818	HIRIP3	up5k
19	49500060	49500994	MIR150	up5k		16	29990975	29991914	HIRIP3	up5k
19	49636641	49637185	SCAF1	up5k		16	30000693	30001252	DOC2A	up5k
19	49655968	49656442	IRF3	up5k		16	30090497	30091233	YPEL3	up5k
19	49689208	49689420	CPT1C	up5k		16	30095458	30095891	RP11-455F5.3	up5k
19	49766506	49766763	AP2A1	up5k		16	30112908	30114078	MAPK3	up5k
19	49808107	49808685	AC006942.4	up5k		16	30187868	30188408	BOLA2B	up5k
19	49835610	49836535	PTOV1-AS1	up5k		16	30194465	30194835	SULT1A3	up5k
19	49854540	49855195	MIR4749	up5k		16	30353489	30353739	RP11-347C12.10	up5k
19	49887441	49887922	IL4I1	up5k		16	30355736	30356445	TBC1D10B	up5k
19	50324523	50324836	NR1H2	up5k		16	30357670	30357950	RP11-347C12.11	up5k
19	50416000	50416527	SPIB	up5k		16	30397565	30398749	ZNF48	up5k
19	50417325	50418202	SPIB	up5k		16	30524990	30525322	AC002310.11	up5k
19	50658340	50658761	SHANK1	up5k		16	30698081	30698370	SRCAP	up5k
19	50798340	50798554	SNORD88B	up5k		16	30739144	30739555	TMEM265	up5k
19	51363911	51364215	CLDND2	up5k		16	30771925	30772369	RP11-2C24.3	up5k
19	54150232	54150587	LENG1	up5k		16	30777006	30777253	ZNF629	up5k
19	54151348	54151839	LENG1	up5k		16	30948018	30948255	AC135048.13	up5k
19	54206588	54207082	AC012314.19	up5k		16	30953278	30953502	RP11-1072A3.4	up5k
19	54208774	54209936	AC012314.19	up5k		16	31079059	31079748	PRSS53	up5k
19	54434504	54434758	CTD-2587H19.3	up5k		16	31080294	31080697	PRSS53	up5k
19	54435087	54435482	CTD-2587H19.3	up5k		16	31104033	31104280	BCKDK	up5k
19	54454492	54457148	LENG9	up5k		16	31112010	31112273	KAT8	up5k
19	54458547	54459048	LENG9	up5k		16	31201730	31202142	PYCARD-AS1	up5k
19	54459762	54460438	LENG9	up5k		16	31215594	31216208	PYDC1	up5k
19	54462281	54462791	CDC42EP5	up5k		16	31465029	31465287	RP11-452L6.6	up5k
19	55087618	55087872	PPP1R12C	up5k		16	33545105	33545392	RP11-23E10.2	up5k
19	55166409	55166879	snoU13	up5k		16	33546399	33548216	RP11-23E10.2	up5k
19	55227188	55227464	CTD-2587H24.14	up5k		16	46623678	46624491	RAB43P1	up5k
19	55230706	55231238	MIR6804	up5k		16	54281948	54282162	IRX3	up5k
19	55239378	55240032	MIR6802	up5k		16	54286257	54286548	RP11-434E6.4	up5k
19	55240424	55240650	MIR6803	up5k		16	57755152	57756953	KIFC3	up5k
19	55345865	55346171	COX6B2	up5k		16	57759153	57759568	CTD-2600O9.2	up5k
19	55449028	55449341	ISOC2	up5k		16	67163748	67164115	HSF4	up5k
19	55463531	55463797	CTD-2537I9.15	up5k		16	67166071	67166404	NOL3	up5k
19	55483579	55483793	NAT14	up5k		16	67189958	67190359	E2F4	up5k
19	55527047	55527493	SBK2	up5k		16	67200419	67200960	MIR328	up5k
19	55660181	55660737	CTD-2537I9.12	up5k		16	67201729	67204030	MIR328	up5k
19	55690288	55690974	AC010525.4	up5k		16	67285977	67286213	KCTD19	up5k
19	55692337	55692677	AC010525.4	up5k		16	67393031	67393435	ZDHHC1	up5k
19	55692932	55693371	AC010525.4	up5k		16	67542179	67542572	CTD-2012K14.4	up5k
19	58042893	58043351	LETM1P2	up5k		16	67544339	67544915	CTD-2012K14.6	up5k
19	58278632	58279602	ZNF8	up5k		16	67548129	67548438	CTD-2012K14.6	up5k
19	58354266	58354499	ZNF497	up5k		16	67663088	67663427	C16orf86	up5k
19	58366429	58367162	ZNF837	up5k		16	67929453	67929720	CTC-479C5.12	up5k
19	58385587	58385852	RPS5	up5k		16	67929938	67931839	PSMB10	up5k
19	58469397	58469673	ZNF446	up5k		16	68230505	68231998	RP11-96D1.6	up5k
19	58477103	58478017	SLC27A5	up5k		16	68232238	68232498	RP11-96D1.6	up5k
19	58479481	58480197	SLC27A5	up5k		16	68233762	68234585	RP11-96D1.6	up5k
19	58488044	58488335	RN7SL693P	up5k		16	68236442	68236901	RP11-96D1.6	up5k
19	58511300	58511709	ZBTB45	up5k		16	68255424	68255791	RP11-96D1.7	up5k
19	58513313	58513830	ZBTB45	up5k		16	68356010	68356443	SMPD3	up5k
19	58548915	58550479	MIR6807	up5k		16	69319201	69319505	COG8	up5k
19	58550966	58551451	CHMP2A	up5k		16	70475092	70475745	COG4	up5k
19	58556503	58556894	MZF1-AS1	up5k		16	70684430	70684816	VAC14	up5k
19	58561448	58562491	MZF1	up5k		16	84594168	84594989	RP11-61F12.1	up5k
19	58569503	58570351	CENPBD1P1	up5k		16	88651293	88651633	MVD	up5k
Y	6265363	6265588	TSPY11P	up5k		16	88695835	88696160	RNF166	up5k
Y	9336279	9337236	TSPY4	up5k		16	88713705	88714595	PIEZO1	up5k
Y	9354626	9354901	TSPY8	up5k		16	88716153	88716708	RP5-1142A6.9	up5k
Y	9377092	9377316	TSPY7P	up5k		16	88806178	88807123	APRT	up5k
Y	9397236	9397805	TSPY3	up5k		16	88807339	88808335	APRT	up5k
Y	9484102	9484393	TSPY9P	up5k		16	88880086	88880702	RP11-830F9.5	up5k
Y	9486062	9486670	TSPY9P	up5k		16	89166174	89166680	RP11-46C24.3	up5k
Y	9504384	9504642	TSPY6P	up5k		16	89190402	89191286	SLC22A31	up5k
Y	9524830	9525112	TSPY10	up5k		16	89194609	89194967	SLC22A31	up5k
Y	9526912	9527548	TSPY10	up5k		16	89572771	89573123	CPNE7	up5k
Y	11328469	11328742	DUX4L19	up5k		16	89638804	89639578	CHMP1A	up5k
Y	11441360	11441618	MTND1P12	up5k		16	89693627	89694605	SPATA2L	up5k
Y	17559255	17559677	RNA5SP521	up5k		16	89695116	89695675	SPATA2L	up5k
Y	25481481	25481902	CSPG4P1Y	up5k		16	89717560	89718453	ZNF276	up5k
Y	26402548	26405509	ANKRD36P1	up5k		16	89732804	89733045	FANCA	up5k
22	18369292	18370189	AC011718.3	up5k		16	89733499	89733895	FANCA	up5k
22	18730501	18730729	AC008132.15	up5k		16	89900826	89901211	RP11-566K11.7	up5k
22	18733669	18733982	AC008132.15	up5k		16	90003194	90003826	DBNDD1	up5k
22	19175300	19175641	SLC25A1	up5k		16	90004097	90004469	DBNDD1	up5k
22	19886346	19886982	AC000078.5	up5k		16	90168521	90171361	RP11-356C4.6	up5k
22	20703679	20704008	PI4KA	up5k		16	90173112	90173788	RP11-356C4.6	up5k
22	22289009	22290066	LL22NC03-2H8.4	up5k		17	139953	140458	DOC2B	up5k
22	22291126	22294739	LL22NC03-2H8.4	up5k		17	403606	404179	AC108004.3	up5k
22	26427526	26428225	ASPHD2	up5k		17	504610	504829	VPS53	up5k
22	29260206	29260627	CTA-984G1.5	up5k		17	8149985	8150285	RP11-599B13.6	up5k
22	29331712	29332165	MIR3653	up5k		17	18262778	18263214	RP1-178F10.1	up5k
22	32353849	32354117	RFPL3	up5k		17	20996033	20996315	USP22	up5k
22	36285313	36286638	MIR6819	up5k		17	28344503	28344797	POLDIP2	up5k
22	36463844	36464196	TXN2	up5k		17	28659655	28659952	SUPT6H	up5k
22	38074689	38074943	SLC16A8	up5k		17	28700492	28701059	PROCA1	up5k
22	38082042	38082363	BAIAP2L2	up5k		17	28725335	28725550	NEK8	up5k
22	38226676	38227040	RP1-5O6.5	up5k		17	28740947	28741521	TRAF4	up5k
22	38739045	38739826	RP3-508I15.21	up5k		17	28745064	28745349	AC010761.9	up5k
22	39311712	39312374	RPL3	up5k		17	28747028	28747782	AC010761.10	up5k
22	39525344	39525560	RPS19BP1	up5k		17	28748345	28749351	AC010761.10	up5k
22	40407688	40408229	MKL1	up5k		17	29572148	29572360	GIT1	up5k
22	40411138	40411634	RP5-1042K10.13	up5k		17	29585529	29585873	ANKRD13B	up5k
22	41204768	41204995	L3MBTL2	up5k		17	29613850	29614609	CORO6	up5k
22	41226921	41227235	CHADL	up5k		17	29616980	29617596	RP11-68I3.10	up5k
22	41248026	41248256	MIR6889	up5k		17	30237771	30238504	RP11-354P11.2	up5k
22	41249019	41249325	MIR6889	up5k		17	30555046	30555301	TBC1D29	up5k
22	41523106	41523915	POLR3H	up5k		17	30705628	30705950	SUZ12P1	up5k
22	41524237	41526286	POLR3H	up5k		17	30728482	30729120	CTD-2349P21.5	up5k
22	41575235	41575635	PMM1	up5k		17	38914928	38915157	MIR6779	up5k
22	41971118	41971341	2023-09-03	up5k		17	39237373	39237788	RP11-690G19.4	up5k
22	42070245	42071126	FAM109B	up5k		17	39626330	39626928	PPP1R1B	up5k
22	46045684	46046098	PRR34	up5k		17	39952404	39952764	GSDMA	up5k
22	46063177	46063521	RP6-109B7.4	up5k		17	40016004	40016466	MED24	up5k
22	46064234	46064602	RP6-109B7.4	up5k		17	40090901	40092185	NR1D1	up5k
22	46086996	46087630	MIR3619	up5k		17	40361840	40362654	GJD3	up5k
22	46090299	46090577	MIR3619	up5k		17	42542907	42544325	HSD17B1P1	up5k
22	46355979	46356450	CELSR1	up5k		17	42546975	42548253	HSD17B1	up5k
22	49850295	49850614	RP11-494O16.4	up5k		17	42556270	42556522	COASY	up5k
22	49901596	49902931	CITF22-1A6.3	up5k		17	42565766	42566232	MLX	up5k
22	50338235	50339323	PPP6R2	up5k		17	42674481	42675201	CCR10	up5k
22	50504655	50505460	NCAPH2	up5k		17	42779789	42780407	WNK4	up5k
22	50507028	50507415	NCAPH2	up5k		17	42990794	42991500	AC055866.1	up5k
22	50521473	50521830	SCO2	up5k		17	43231527	43232722	RNU2-1	up5k
22	50547768	50548398	KLHDC7B	up5k		17	43235885	43236542	U2	up5k
21	5115131	5116046	CH507-9B2.4	up5k		17	43240662	43241029	U2	up5k
21	8203991	8204248	MIR6724-1	up5k		17	43242328	43242810	U2	up5k
21	8212402	8212769	RNA5-8S5	up5k		17	43244511	43245460	U2	up5k
21	8395445	8395803	RNA5-8S5	up5k		17	43246511	43246945	U2	up5k
21	8434588	8434799	CH507-513H4.3	up5k		17	43251615	43252146	U2	up5k
21	10325531	10325899	AP003900.6	up5k		17	43264168	43264662	U2	up5k
21	36155548	36156488	DOPEY2	up5k		17	43265127	43266051	U2	up5k
21	37267132	37267598	AP001412.1	up5k		17	43266774	43267000	U2	up5k
21	42840347	42840669	WDR4	up5k		17	43267776	43268258	U2	up5k
21	42974023	42974266	PKNOX1	up5k		17	43269182	43269454	U2	up5k
21	43767733	43768397	CSTB	up5k		17	43270806	43271123	U2	up5k
21	43802942	43803260	AATBC	up5k		17	43271373	43271657	U2	up5k
21	44297256	44297495	PFKL	up5k		17	43273736	43273959	U2	up5k
21	44335456	44335779	AP001062.9	up5k		17	43274243	43274486	U2	up5k
21	44434803	44436451	snoZ6	up5k		17	43276022	43276255	U2	up5k
21	44884759	44885166	ITGB2	up5k		17	43277764	43278417	U2	up5k
21	45335083	45335447	BX322557.13	up5k		17	43279111	43279603	U2	up5k
21	46294925	46295812	C21orf58	up5k		17	43280016	43280734	U2	up5k
21	46648958	46649429	DSTNP1	up5k		17	43281690	43282446	U2	up5k
1	597898	598836	RP5-857K21.2	down5k		17	43282774	43283404	U2	up5k
1	875997	876374	TUBB8P11	down5k		17	43285286	43285764	U2	up5k
1	979747	980476	PLEKHN1	down5k		17	43286165	43286947	U2	up5k
1	1074228	1074497	RP11-465B22.3	down5k		17	43288085	43290081	U2	up5k
1	1284642	1285357	RP5-902P8.10	down5k		17	43292386	43292834	U2	up5k
1	1336921	1337168	TAS1R3	down5k		17	43294438	43294953	U2	up5k
1	1636647	1636897	MMP23B	down5k		17	43295221	43295846	U2	up5k
1	1637158	1637672	MMP23B	down5k		17	43296211	43296651	U2	up5k
1	1639853	1640547	MMP23B	down5k		17	43298165	43298398	U2	up5k
1	2497161	2497485	RP3-395M20.2	down5k		17	43299492	43300642	U2	up5k
1	6209963	6210303	RPL22	down5k		17	43483793	43484144	DHX8	up5k
1	6593683	6593985	ZBTB48	down5k		17	43842539	43842760	CD300LG	up5k
1	9730828	9731552	PIK3CD	down5k		17	44005128	44006547	TMEM101	up5k
1	11790023	11790535	C1orf167	down5k		17	44351115	44351804	FAM171A2	up5k
1	12029764	12030004	MIR6729	down5k		17	44352271	44353528	FAM171A2	up5k
1	15942528	15942857	SPEN	down5k		17	45112580	45112889	MIR6784	up5k
1	15943111	15944101	SPEN	down5k		17	45127679	45128076	ACBD4	up5k
1	16646792	16648212	CROCCP2	down5k		17	45130226	45130797	ACBD4	up5k
1	16648634	16648943	CROCCP2	down5k		17	45145042	45145267	AC142472.6	up5k
1	16666949	16667209	RNU1-3	down5k		17	45146980	45147421	HEXIM1	up5k
1	16691511	16691901	RP5-875O13.7	down5k		17	45395929	45396285	CTB-39G8.3	up5k
1	16740877	16741467	RNU1-4	down5k		17	47948750	47949053	PRR15L	up5k
1	21429004	21429262	NBPF2P	down5k		17	50130502	50130791	PPP1R9B	up5k
1	28531826	28532178	PRDX3P2	down5k		17	50425127	50425580	ACSF2	up5k
1	30723266	30723952	MATN1	down5k		17	51165113	51165856	NME2	up5k
1	31507450	31507887	Y_RNA	down5k		17	58323674	58323995	TSPOAP1-AS1	up5k
1	36307817	36308267	THRAP3	down5k		17	58325141	58325740	TSPOAP1-AS1	up5k
1	36324112	36324353	EVA1B	down5k		17	58326804	58328567	MIR142	up5k
1	39515966	39516592	OXCT2P1	down5k		17	60018475	60018907	RP11-178C3.7	up5k
1	39575209	39575491	RP11-69E11.8	down5k		17	60042474	60043029	MIR4737	up5k
1	39771429	39772128	OXCT2	down5k		17	61455826	61456356	RP11-15K2.2	up5k
1	39773558	39774001	OXCT2	down5k		17	63972224	63972567	CTC-264K15.6	up5k
1	39774284	39776161	OXCT2	down5k		17	64774794	64775011	RP11-927P21.4	up5k
1	39798598	39799897	RP1-118J21.24	down5k		17	74545182	74545947	AC079325.5	up5k
1	39883700	39883917	TRIT1	down5k		17	75313958	75314254	GRB2	up5k
1	39884155	39884818	TRIT1	down5k		17	75625009	75625367	RECQL5	up5k
1	39886427	39887006	TRIT1	down5k		17	75773705	75774506	H3F3B	up5k
1	39902187	39902804	MYCL	down5k		17	75817279	75817739	RP11-552F3.4	up5k
1	39946000	39946829	Y_RNA	down5k		17	75823522	75824098	UNC13D	up5k
1	39949786	39950017	Y_RNA	down5k		17	75843225	75843479	WBP2	up5k
1	39966374	39970743	MFSD2A	down5k		17	75876393	75877140	TRIM65	up5k
1	39971232	39971515	MFSD2A	down5k		17	75892542	75892827	RP11-552F3.10	up5k
1	39972386	39972854	MFSD2A	down5k		17	76080448	76080919	EXOC7	up5k
1	39973071	39973419	MFSD2A	down5k		17	76085326	76085604	RP11-449J21.3	up5k
1	39964402	39966066	RP3-342P20.2	down5k		17	76386320	76386533	UBE2O	up5k
1	40074732	40076455	CAP1	down5k		17	76469118	76469484	RHBDF2	up5k
1	40317482	40318132	COL9A2	down5k		17	76706220	76706589	RP11-318A15.8	up5k
1	40319008	40319741	COL9A2	down5k		17	78125997	78126617	TMC8	up5k
1	40421485	40425509	SMAP2	down5k		17	78127133	78127376	TMC8	up5k
1	40425772	40426275	SMAP2	down5k		17	78892585	78893467	CTD-2373H9.3	up5k
1	40466108	40466497	ZFP69B	down5k		17	80960215	80960755	CTD-2561B21.3	up5k
1	40477512	40478247	RP11-656D10.7	down5k		17	80963392	80963723	CTD-2561B21.5	up5k
1	40496647	40496981	ZFP69	down5k		17	80999263	80999517	CTD-2561B21.7	up5k
1	40497532	40498296	ZFP69	down5k		17	81115016	81115473	AATK	up5k
1	40518052	40518349	EXO5	down5k		17	81125208	81125454	MIR657	up5k
1	40594084	40594914	GTF2F2P2	down5k		17	81130525	81131201	MIR1250	up5k
1	40595718	40596021	GTF2F2P2	down5k		17	81161047	81161310	AATK-AS1	up5k
1	40696215	40696684	NFYC-AS1	down5k		17	81162256	81163211	AATK-AS1	up5k
1	40759353	40759839	MIR30E	down5k		17	81192105	81192551	RP11-455O6.2	up5k
1	40760703	40761361	MIR30C1	down5k		17	81195911	81196352	RP11-455O6.2	up5k
1	40845427	40845650	KCNQ4	down5k		17	81246607	81247088	RP11-455O6.8	up5k
1	40807613	40808538	RN7SL326P	down5k		17	81258687	81259093	RP11-455O6.5	up5k
1	40808983	40810492	RN7SL326P	down5k		17	81457910	81458851	RP11-1055B8.8	up5k
1	40866260	40866672	CITED4	down5k		17	81527382	81528016	FSCN2	up5k
1	41017110	41018573	CTPS1	down5k		17	81537320	81537712	FAAP100	up5k
1	41027546	41028200	SLFNL1	down5k		17	81538733	81540961	FAAP100	up5k
1	41544711	41545106	RP11-486B10.4	down5k		17	81645547	81645901	PDE6G	up5k
1	41545881	41546168	RP11-486B10.4	down5k		17	81647395	81647700	PDE6G	up5k
1	42145401	42147049	RP11-319C21.1	down5k		17	81665652	81665928	CCDC137	up5k
1	42164576	42164984	GUCA2A	down5k		17	81694391	81694817	RP13-1032I1.11	up5k
1	42165791	42168438	GUCA2A	down5k		17	81695047	81695627	RP13-1032I1.11	up5k
1	43363527	43364097	RP1-92O14.3	down5k		17	81695972	81696738	RP13-1032I1.11	up5k
1	43366165	43367051	CDC20	down5k		17	81707508	81708132	SLC25A10	up5k
1	43933956	43934463	ST3GAL3	down5k		17	81819260	81819748	MCRIP1	up5k
1	43935856	43936099	ST3GAL3	down5k		17	81821561	81822066	MCRIP1	up5k
1	43851295	43852397	SHMT1P1	down5k		17	81866155	81867494	RP11-498C9.3	up5k
1	43980166	43981310	ATP6V0B	down5k		17	81913807	81915011	MAFG	up5k
1	43982705	43983363	ATP6V0B	down5k		17	81931904	81932296	PYCR1	up5k
1	43995515	43996133	B4GALT2	down5k		17	82029227	82029761	RAC3	up5k
1	44001102	44001497	CCDC24	down5k		17	82042730	82043147	RFNG	up5k
1	44654949	44655623	RNF220	down5k		17	82050006	82050343	GPS1	up5k
1	44723761	44724272	RNU5F-1	down5k		17	82053772	82054396	DUS1L	up5k
1	44724939	44725353	RNU5F-1	down5k		17	82096687	82097231	CCDC57	up5k
1	44785554	44785903	RPS15AP11	down5k		17	82150356	82151578	RP11-1376P16.2	up5k
1	44822789	44823448	RNU5E-6P	down5k		17	82224098	82224800	SLC16A3	up5k
1	45331587	45333366	HPDL	down5k		17	82314301	82314801	CD7	up5k
1	52056656	52056926	TXNDC12	down5k		17	82317407	82318429	SECTM1	up5k
1	66752803	66753126	SGIP1	down5k		17	82385029	82385312	OGFOD3	up5k
1	109507551	109507901	CYB561D1	down5k		17	82412422	82412694	Y_RNA	up5k
1	109630408	109630986	RP5-1160K1.6	down5k		17	82441889	82442458	C17orf62	up5k
1	110066683	110067512	RP4-773N10.4	down5k		17	82586241	82586626	RP13-638C3.3	up5k
1	110071053	110071453	ALX3	down5k		17	82709509	82710114	RP11-388C12.1	up5k
1	111503659	111504036	ADORA3	down5k		17	82713379	82713750	RP11-388C12.1	up5k
1	111505912	111506144	ADORA3	down5k		17	82975116	82975676	RP11-1197K16.2	up5k
1	119001738	119002419	RP4-712E4.1	down5k		17	83096374	83096771	AC144831.3	up5k
1	121009328	121009793	LINC00623	down5k		17	83215487	83217046	AC139099.5	up5k
1	121008769	121009049	U1	down5k		17	83217328	83217563	AC139099.5	up5k
1	143791992	143792715	RNU1-143P	down5k		18	10032	10638	AP005530.1	up5k
1	143793729	143794006	RNU1-143P	down5k		18	12046923	12048196	RP11-703I16.2	up5k
1	144551884	144552127	U1	down5k		18	12064337	12064632	RP11-815J4.7	up5k
1	145980384	145981701	CH17-270A2.2	down5k		18	12086488	12089393	RP11-815J4.5	up5k
1	148318405	148318838	RP11-495P10.4	down5k		18	12430629	12431264	RP11-861E21.1	up5k
1	149702356	149702831	RNU1-68P	down5k		18	13498137	13499460	RP11-53B2.5	up5k
1	149855225	149855728	HIST2H2BC	down5k		18	14173930	14174282	ANKRD20A5P	up5k
1	149863996	149864590	HIST2H4B	down5k		18	26829194	26829719	RP11-552O4.2	up5k
1	150509200	150509891	TARS2	down5k		18	78502440	78503058	RP11-123I22.1	up5k
1	150552294	150552928	MIR4257	down5k		18	79900956	79901249	PQLC1	up5k
1	150629215	150629838	ENSA	down5k		18	80073321	80073660	SLC25A6P4	up5k
1	150611498	150611892	U4	down5k		20	23120043	23120366	LINC00656	up5k
1	150613245	150614009	U4	down5k		20	29876486	29877005	DUX4L37	up5k
1	150781059	150781516	RP11-363I22.3	down5k		20	29878395	29878626	DUX4L37	up5k
1	151135992	151136630	RP11-68I18.10	down5k		20	32188412	32189734	PLAGL2	up5k
1	151282781	151283326	RP11-126K1.2	down5k		20	33657058	33657388	NECAB3	up5k
1	151292388	151293440	ZNF687	down5k		20	34559369	34559756	PIGU	up5k
1	151373206	151373569	SELENBP1	down5k		20	34559981	34560436	PIGU	up5k
1	151703589	151703859	SNX27	down5k		20	34999565	35000255	TRPC4AP	up5k
1	153693095	153693819	MIR8083	down5k		20	35584014	35584245	RPL37P1	up5k
1	153776776	153777074	INTS3	down5k		20	41357510	41357780	EMILIN3	up5k
1	153777577	153779077	INTS3	down5k		20	45945835	45946316	ZNF335	up5k
1	153779315	153779969	INTS3	down5k		20	45946960	45947566	ZNF335	up5k
1	153780355	153780605	SLC27A3	down5k		20	45948192	45948672	ZNF335	up5k
1	153801085	153802572	RP11-216N14.5	down5k		20	53608248	53608604	AC005808.3	up5k
1	153805576	153805929	RP11-216N14.5	down5k		20	62230094	62230555	OSBPL2	up5k
1	153951414	153951823	DENND4B	down5k		20	63544544	63544985	FNDC11	up5k
1	153967708	153968387	SLC39A1	down5k		20	63694111	63694760	TNFRSF6B	up5k
1	154405713	154406663	RP11-350G8.5	down5k		20	63696246	63696515	TNFRSF6B	up5k
1	154965393	154966206	PYGO2	down5k		20	63732502	63733219	LIME1	up5k
1	154963013	154963233	RP11-307C12.12	down5k		20	63863516	63863925	TPD52L2	up5k
1	155066307	155066713	ADAM15	down5k		20	63919511	63920035	MIR941-3	up5k
1	155067145	155067398	ADAM15	down5k		20	63952072	63952681	UCKL1-AS1	up5k
1	155086721	155086989	RP11-540D14.8	down5k		20	64032953	64033300	LINC00176	up5k
1	155092215	155092481	EFNA3	down5k		20	64104628	64105426	NPBWR2	up5k
1	155173824	155176534	KRTCAP2	down5k		20	64286700	64287627	CICP4	up5k
1	155176882	155177986	KRTCAP2	down5k		19	198389	200138	LLNLF-176F2.1	up5k
1	155178217	155178499	KRTCAP2	down5k		19	245560	246005	CTD-3113P16.11	up5k
1	155195734	155196012	MUC1	down5k		19	404107	405170	C2CD4C	up5k
1	155196427	155198371	MUC1	down5k		19	484685	485111	MADCAM1	up5k
1	155247451	155248133	GBA	down5k		19	564038	565759	AC009005.2	up5k
1	155293077	155293519	HCN3	down5k		19	641944	642939	RNF126	up5k
1	155294007	155294312	HCN3	down5k		19	659089	659395	AC004156.3	up5k
1	155294688	155295141	HCN3	down5k		19	674469	674688	FSTL3	up5k
1	155321792	155322271	FDPS	down5k		19	681081	681309	PRSS57	up5k
1	155323918	155325223	FDPS	down5k		19	681585	682696	PRSS57	up5k
1	155326258	155326885	RUSC1-AS1	down5k		19	796099	796642	PTBP1	up5k
1	155951829	155952894	MIR6738	down5k		19	848125	848442	ELANE	up5k
1	156249568	156250149	PAQR6	down5k		19	866815	867043	MED16	up5k
1	156456557	156457606	RP11-98G7.1	down5k		19	889867	890245	RNU6-9	up5k
1	156487833	156489390	Y_RNA	down5k		19	995981	996363	LLNLR-284B4.2	up5k
1	156660356	156662040	BCAN	down5k		19	1008120	1008572	TMEM259	up5k
1	156647124	156647339	RP11-284F21.10	down5k		19	1017254	1017691	RNU6-2	up5k
1	156743876	156745152	MRPL24	down5k		19	1019180	1019446	RNU6-2	up5k
1	156863800	156864229	INSRR	down5k		19	1106007	1106230	SBNO2	up5k
1	158150363	158150803	RP11-404O13.1	down5k		19	1226013	1226395	CBARP	up5k
1	159858716	159859025	C1orf204	down5k		19	1233294	1234743	AC004221.2	up5k
1	159910164	159910873	RP11-190A12.9	down5k		19	1254594	1254814	CIRBP	up5k
1	159928106	159928506	TAGLN2	down5k		19	1262086	1263331	CIRBP-AS1	up5k
1	159929801	159930195	TAGLN2	down5k		19	1264533	1266128	CIRBP-AS1	up5k
1	160091752	160092544	KCNJ9	down5k		19	1387942	1389445	AC005329.7	up5k
1	160094169	160094749	KCNJ9	down5k		19	1394787	1395227	GAMT	up5k
1	160863731	160864068	CD244	down5k		19	1395748	1396278	GAMT	up5k
1	161039549	161039981	RP11-544M22.13	down5k		19	1487549	1487799	REEP6	up5k
1	161041404	161041651	RP11-544M22.13	down5k		19	1506407	1506968	CTB-25B13.9	up5k
1	161047025	161048389	USF1	down5k		19	1612745	1612993	RNU6-1223P	up5k
1	161049298	161049586	USF1	down5k		19	1613315	1613560	RNU6-1223P	up5k
1	161072664	161074373	ARHGAP30	down5k		19	1614551	1615057	RNU6-1223P	up5k
1	161122079	161122535	PFDN2	down5k		19	1816319	1817418	CTB-31O20.4	up5k
1	161200909	161201579	ADAMTS4	down5k		19	1817700	1819257	CTB-31O20.4	up5k
1	161471394	161472079	RP11-122G18.10	down5k		19	1821935	1822509	CTB-31O20.4	up5k
1	161441707	161442344	RP11-122G18.11	down5k		19	1855757	1856302	CTB-31O20.8	up5k
1	161442953	161444256	RP11-122G18.11	down5k		19	1859176	1859578	CTB-31O20.8	up5k
1	161444577	161445215	RP11-122G18.11	down5k		19	1873166	1873707	CTB-31O20.2	up5k
1	161525001	161525745	FCGR2A	down5k		19	1947618	1948061	CSNK1G2-AS1	up5k
1	161530648	161530991	HSPA6	down5k		19	1986231	1986871	AC005306.3	up5k
1	162319473	162320091	RP11-565P22.2	down5k		19	2013285	2013565	LLNLR-304A6.2	up5k
1	167431211	167431499	POU2F1	down5k		19	2097727	2098916	AP3D1	up5k
1	220887557	220887806	HLX	down5k		19	2099268	2099789	AP3D1	up5k
1	225845691	225846359	EPHX1	down5k		19	2100547	2100800	AP3D1	up5k
1	225940612	225941388	RP4-559A3.6	down5k		19	2210934	2211418	AC004490.1	up5k
1	226677141	226677646	ITPKB-IT1	down5k		19	2225589	2226205	PLEKHJ1	up5k
1	226962837	226963133	RP5-1087E8.2	down5k		19	2229234	2229566	PLEKHJ1	up5k
1	228062590	228063482	WNT3A	down5k		19	2233721	2234134	MIR1227	up5k
1	231529951	231530300	RP11-295G20.2	down5k		19	2245428	2245978	AMH	up5k
1	231612983	231613248	LINC00582	down5k		19	2247066	2247441	AMH	up5k
1	234611768	234612270	IRF2BP2	down5k		19	2249122	2250704	AMH	up5k
1	234613348	234613593	IRF2BP2	down5k		19	2288794	2289539	LINGO3	up5k
1	234734320	234734887	LINC01132	down5k		19	2321393	2321676	LSM7	up5k
1	234842617	234842985	RNY4P16	down5k		19	2325055	2325690	SPPL2B	up5k
1	234961833	234962292	RP11-443B7.2	down5k		19	2425888	2426426	LMNB2	up5k
1	234973964	234974543	RP11-443B7.1	down5k		19	2714388	2714929	DIRAS1	up5k
1	234980508	234981252	RP11-443B7.3	down5k		19	2726979	2727456	AC006538.1	up5k
1	235073847	235074635	LINC01348	down5k		19	2731909	2732411	SLC39A3	up5k
1	235077512	235078647	LINC01348	down5k		19	2817762	2818514	ZNF554	up5k
1	235504776	235505109	B3GALNT2	down5k		19	3116417	3116939	AC005262.3	up5k
1	235943720	235944148	RP5-940F7.2	down5k		19	3120469	3121170	AC005262.2	up5k
1	247087797	247088326	RP11-107G24.3	down5k		19	3535328	3535558	MFSD12	up5k
1	247090255	247090834	RP11-107G24.3	down5k		19	3543720	3544540	AC005786.7	up5k
1	247103959	247104567	ZNF669	down5k		19	3667226	3667847	AC004637.1	up5k
1	247113888	247114610	C1orf229	down5k		19	4060780	4061081	CTD-2622I13.3	up5k
1	248867369	248867843	AL672294.1	down5k		19	4172349	4172794	SIRT6	up5k
2	9406039	9406551	ASAP2	down5k		19	4360963	4361292	AC007292.6	up5k
2	11829941	11830257	LPIN1	down5k		19	4362882	4363519	AC007292.6	up5k
2	47073207	47074213	AC073283.7	down5k		19	4443699	4444241	UBXN6	up5k
2	55113135	55113504	RTN4	down5k		19	4446523	4447201	CTB-50L17.7	up5k
2	62146817	62147100	AC018462.2	down5k		19	4501523	4501928	PLIN4	up5k
2	65130004	65130261	RAB1A	down5k		19	4525270	4525534	CTB-50L17.14	up5k
2	68529414	68529672	AC130709.1	down5k		19	4927872	4928231	MIR4747	up5k
2	85343358	85343835	PEBP1P2	down5k		19	5586266	5586514	SAFB2	up5k
2	96277652	96277983	CIAO1	down5k		19	5676965	5678500	C19orf70	up5k
2	96552269	96552840	ARID5A	down5k		19	5679667	5680021	HSD11B1L	up5k
2	119366937	119367257	C2orf76	down5k		19	5784428	5784968	DUS3L	up5k
2	119372890	119373405	DBI	down5k		19	5827329	5827677	FUT6	up5k
2	196068693	196068989	DNAH7	down5k		19	5829755	5830035	FUT6	up5k
2	231397305	231397753	AC017104.6	down5k		19	5864711	5865060	FUT5	up5k
2	231714112	231716899	PTMA	down5k		19	5895815	5896402	AC104532.3	up5k
2	232879225	232879552	C2orf82	down5k		19	5904296	5904631	AC104532.2	up5k
2	241676555	241676936	ATG4B	down5k		19	5915211	5915472	RANBP3	up5k
2	242008978	242010032	AC093642.1	down5k		19	6070034	6070249	CTC-232P5.4	up5k
3	14145880	14146784	TMEM43	down5k		19	6132458	6133258	ACSBG2	up5k
3	38008647	38009365	VILL	down5k		19	6373416	6374175	PSPN	up5k
3	38274635	38274869	RP11-815I22.1	down5k		19	6375548	6375919	GTF2F1	up5k
3	40971194	40971728	RP11-520A21.1	down5k		19	6411967	6412242	KHSRP	up5k
3	46905300	46905764	PTH1R	down5k		19	6464045	6464377	DENND1C	up5k
3	46922223	46922453	RP11-427P5.3	down5k		19	6465168	6465652	DENND1C	up5k
3	48564414	48564783	PFKFB4	down5k		19	6528889	6529205	TNFSF9	up5k
3	48568411	48568656	UCN2	down5k		19	6711839	6712867	CTD-3128G10.7	up5k
3	49007476	49007692	P4HTM	down5k		19	6733522	6734238	TRIP10	up5k
3	49099265	49099482	QRICH1	down5k		19	6737914	6738711	TRIP10	up5k
3	49121452	49121897	USP19	down5k		19	7476540	7476821	PEX11G	up5k
3	49123796	49124274	USP19	down5k		19	7528111	7529622	CTD-2207O23.10	up5k
3	49425089	49425321	AMT	down5k		19	7618608	7621345	XAB2	up5k
3	50268969	50269193	SEMA3B-AS1	down5k		19	7624324	7625245	PET100	up5k
3	50302767	50303044	HYAL3	down5k		19	7626201	7626700	PET100	up5k
3	52229843	52230315	TLR9	down5k		19	7866704	7866963	PRR36	up5k
3	52230561	52230791	TLR9	down5k		19	7870081	7870799	CTD-3193O13.11	up5k
3	52714572	52715386	SPCS1	down5k		19	7909248	7909518	CTD-3193O13.13	up5k
3	128077258	128077714	RNU2-37P	down5k		19	7909978	7910713	CTD-3193O13.13	up5k
3	129046618	129046987	RP11-434H6.2	down5k		19	9847399	9849202	OLFM2	up5k
3	133414241	133417053	RP11-503I22.2	down5k		19	10830378	10830914	TMED1	up5k
3	158571851	158572067	RP11-538P18.2	down5k		19	10835115	10835646	C19orf38	up5k
3	195686770	195687281	SDHAP2	down5k		19	10923522	10924651	TIMM29	up5k
3	195712871	195713803	RP11-141C7.2	down5k		19	11193882	11194539	DOCK6	up5k
3	197459620	197459954	AC128709.3	down5k		19	11194762	11195113	DOCK6	up5k
3	198046231	198046537	LMLN	down5k		19	11232540	11232842	ANGPTL8	up5k
4	205485	205771	RP11-1365D11.1	down5k		19	11381782	11382045	RGL3	up5k
4	386285	386651	ZNF141	down5k		19	11445711	11446613	ELAVL3	up5k
4	682446	684052	MYL5	down5k		19	11448786	11449237	ELAVL3	up5k
4	987888	988551	DGKQ	down5k		19	11465037	11465294	CTC-398G3.6	up5k
4	989610	989838	DGKQ	down5k		19	11481491	11481749	ZNF653	up5k
4	3247643	3247976	HTT	down5k		19	11549744	11550450	ELOF1	up5k
4	6888442	6889861	KIAA0232	down5k		19	12551340	12551761	CTD-2192J16.11	up5k
4	39771047	39771457	ZBTB12BP	down5k		19	12688147	12690313	CTD-2659N19.2	up5k
4	48491274	48491621	SLC10A4	down5k		19	12694715	12695256	TNPO2	up5k
4	83247415	83248377	RP11-576N17.5	down5k		19	12748388	12748617	BEST2	up5k
4	152539988	152541277	FBXW7	down5k		19	12784746	12785673	MIR5684	up5k
5	261393	262069	SDHA	down5k		19	12896717	12897163	SYCE2	up5k
5	423953	424488	CTD-2228K2.1	down5k		19	12948385	12949285	GADD45GIP1	up5k
5	138439922	138440204	KDM3B	down5k		19	13100681	13100942	TRMT1	up5k
5	138440438	138440960	KDM3B	down5k		19	13835859	13836327	MIR27A	up5k
5	139452123	139452659	RNU5B-4P	down5k		19	13877213	13877649	C19orf57	up5k
5	139477785	139478212	AC138517.6	down5k		19	13930297	13930893	PODNL1	up5k
5	140113130	140113620	LINC01024	down5k		19	13960260	13960766	RFX1	up5k
5	140360781	140361072	CTC-329D1.3	down5k		19	14209853	14210196	RN7SL231P	up5k
5	140676884	140677262	WDR55	down5k		19	14376006	14376236	ADGRE5	up5k
5	141640313	141640540	HDAC3	down5k		19	14469807	14470083	PTGER1	up5k
5	151771508	151772075	CTB-113P19.3	down5k		19	14475842	14476221	GIPC1	up5k
5	171316221	171316504	TLX3	down5k		19	14561378	14561724	NDUFB7	up5k
5	171387744	171388108	MIR3912	down5k		19	14564516	14565660	NDUFB7	up5k
5	175707791	175708070	RNU6-226P	down5k		19	16015304	16015896	AC114273.3	up5k
5	177098710	177099027	FGFR4	down5k		19	16017284	16017645	AC114273.3	up5k
5	177307389	177307812	RAB24	down5k		19	16018137	16018389	AC114273.3	up5k
5	177314661	177315274	MXD3	down5k		19	16033738	16034236	SNX33P1	up5k
5	177449688	177450054	PRR7-AS1	down5k		19	16576300	16576690	CTC-429P9.4	up5k
5	177459322	177459934	PRR7	down5k		19	17208946	17210488	USE1	up5k
5	177503434	177504965	RP11-1334A24.6	down5k		19	17235047	17235323	AC010646.3	up5k
5	177512554	177513053	DOK3	down5k		19	17321604	17322339	ANO8	up5k
5	179799192	179800620	MAML1	down5k		19	17330055	17330419	GTPBP3	up5k
5	180212782	180213015	RASGEF1C	down5k		19	17330763	17331117	GTPBP3	up5k
5	180213646	180213999	RASGEF1C	down5k		19	17515386	17516287	CTD-3131K8.3	up5k
6	3092219	3092465	RNA5SP201	down5k		19	18008529	18009032	CTB-52I2.7	up5k
6	26165930	26166233	LARP1P1	down5k		19	18418366	18419123	SSBP4	up5k
6	31558722	31559006	NFKBIL1	down5k		19	18429824	18431071	ISYNA1	up5k
6	31559335	31559994	NFKBIL1	down5k		19	18435794	18436827	CTD-3137H5.1	up5k
6	31589418	31589649	LST1	down5k		19	18442015	18442378	ELL	up5k
6	31688102	31688803	LY6G5C	down5k		19	18636396	18636758	KLHL26	up5k
6	31721568	31721881	XXbac-BPG32J3.19	down5k		19	18865699	18866009	GDF1	up5k
6	31765844	31766565	MSH5	down5k		19	18879514	18880140	AC005197.2	up5k
6	31767222	31767453	MSH5	down5k		19	18896827	18897629	COPE	up5k
6	31779163	31782310	VWA7	down5k		19	18898178	18898865	COPE	up5k
6	31815796	31816200	HSPA1L	down5k		19	18899119	18899368	COPE	up5k
6	31887028	31888735	EHMT2-AS1	down5k		19	18927824	18929188	HOMER3	up5k
6	32042224	32042437	CYP21A2	down5k		19	19528067	19528482	YJEFN3	up5k
6	32129074	32129364	ATF6B	down5k		19	19535068	19535458	CILP2	up5k
6	32154876	32155784	PRRT1	down5k		19	19753872	19755485	CTC-559E9.1	up5k
6	32196197	32196756	GPSM3	down5k		19	33206003	33206341	CTD-2540B15.13	up5k
6	32535059	32535396	HLA-DRB5	down5k		19	34391310	34392137	RP11-618P17.4	up5k
6	33304109	33305322	RGL2	down5k		19	34732383	34732650	CTD-2553L13.10	up5k
6	33320567	33321254	ZBTB22	down5k		19	35034038	35034265	CTD-2527I21.9	up5k
6	33322926	33323359	ZBTB22	down5k		19	35715628	35715972	KMT2B	up5k
6	35473960	35475369	RPL10A	down5k		19	35737743	35737970	IGFLR1	up5k
6	35475583	35476380	RPL10A	down5k		19	35753311	35754188	AC002398.12	up5k
6	35795675	35795918	CLPSL1	down5k		19	35754612	35755393	PROSER3	up5k
6	36624074	36624528	MIR3925	down5k		19	36299588	36300275	CTD-3162L10.1	up5k
6	36741525	36742513	RP3-431A14.4	down5k		19	36771791	36772282	CTD-2162K18.4	up5k
6	36968318	36968627	PI16	down5k		19	38725263	38725569	CAPN12	up5k
6	36968918	36969456	PI16	down5k		19	38727156	38727420	CAPN12	up5k
6	41935828	41936696	BYSL	down5k		19	38910530	38911079	SARS2	up5k
6	42929503	42930049	PTCRA	down5k		19	38911379	38911953	SARS2	up5k
6	42964802	42965525	GNMT	down5k		19	40588832	40589355	LTBP4	up5k
6	43738093	43738684	RP1-261G23.5	down5k		19	40686562	40687522	COQ8B	up5k
6	44075276	44075605	RP5-1120P11.1	down5k		19	40739407	40739935	C19orf54	up5k
6	85620067	85620724	RP11-321N4.5	down5k		19	40740228	40740441	C19orf54	up5k
6	108168126	108168365	OSTM1	down5k		19	40800235	40801176	CTC-490E21.12	up5k
6	109447252	109447527	SMPD2	down5k		19	40803638	40804256	CYP2T1P	up5k
6	109448227	109448692	SMPD2	down5k		19	40808122	40808577	CYP2T1P	up5k
6	154356571	154356993	IPCEF1	down5k		19	41421166	41421689	CTC-435M10.6	up5k
6	157531331	157531896	MIR3692	down5k		19	41422447	41422743	CTC-435M10.6	up5k
6	158767197	158767623	SYTL3	down5k		19	41903493	41903856	CTD-2575K13.6	up5k
6	158769155	158769493	SYTL3	down5k		19	42292483	42292976	PAFAH1B3	up5k
7	262950	264106	FAM20C	down5k		19	42294437	42294656	PAFAH1B3	up5k
7	610374	610647	AC147651.4	down5k		19	43592818	43593079	ZNF576	up5k
7	900173	900640	SUN1	down5k		19	44083852	44084488	RNU6-902P	up5k
7	1272160	1272988	AC073094.4	down5k		19	45146389	45147253	NKPD1	up5k
7	4815108	4815757	Y_RNA	down5k		19	45158251	45158789	TRAPPC6A	up5k
7	5308923	5309184	SLC29A4	down5k		19	45159278	45159676	TRAPPC6A	up5k
7	5496089	5496534	MIR589	down5k		19	45160900	45161758	TRAPPC6A	up5k
7	5500611	5500895	MIR589	down5k		19	45161998	45162727	TRAPPC6A	up5k
7	30159727	30160117	AC007036.5	down5k		19	45691995	45692491	QPCTL	up5k
7	63770053	63770446	AC079355.1	down5k		19	45766090	45766566	AC074212.6	up5k
7	64184225	64184468	VN1R38P	down5k		19	45777981	45778358	AC011530.4	up5k
7	64569780	64570061	RP11-561N12.6	down5k		19	45790811	45791094	RSPH6A	up5k
7	66557332	66558015	RP4-756H11.5	down5k		19	45885001	45885337	MYPOP	up5k
7	73235882	73236217	NCF1B	down5k		19	46015499	46015825	MIR769	up5k
7	75421520	75421766	NSUN5P1	down5k		19	46387230	46387563	AC007193.8	up5k
7	99000659	99000928	AC004893.10	down5k		19	46387954	46388437	AC007193.8	up5k
7	99397618	99398123	ARPC1B	down5k		19	46491977	46492208	CTB-158D10.3	up5k
7	99423631	99423887	BUD31	down5k		19	46722939	46724075	CTB-174O21.2	up5k
7	99424131	99424820	BUD31	down5k		19	46724467	46725024	CTB-174O21.2	up5k
7	100095643	100096289	COPS6	down5k		19	47270599	47270933	INAFM1	up5k
7	100356723	100357139	STAG3L5P	down5k		19	47271216	47271660	INAFM1	up5k
7	100577586	100577950	SAP25	down5k		19	48598922	48599189	FAM83E	up5k
7	100892328	100892654	SRRT	down5k		19	48616289	48616909	AC022154.7	up5k
7	102473803	102474291	LRWD1	down5k		19	48627666	48627881	DBP	up5k
7	114076357	114076590	PPP1R3A	down5k		19	48628680	48630191	DBP	up5k
7	128656550	128656959	RP11-274B21.2	down5k		19	48960928	48961238	CTD-2639E6.9	up5k
7	129777612	129777983	MIR96	down5k		19	49014613	49015072	LHB	up5k
7	135168427	135168772	TMEM140	down5k		19	49016781	49017520	CTB-60B18.10	up5k
7	158707181	158707427	NCAPG2	down5k		19	49048483	49048847	CTB-60B18.15	up5k
X	323513	323948	GTPBP6	down5k		19	49055056	49055298	CTB-60B18.23	up5k
X	1415960	1416462	ASMTL-AS1	down5k		19	49156784	49157165	TRPM4	up5k
X	1417889	1418347	ASMTL-AS1	down5k		19	49499323	49501080	MIR150	up5k
X	20117143	20117450	MAP7D2	down5k		19	49636706	49637185	SCAF1	up5k
X	156029993	156030765	WASH6P	down5k		19	49655919	49656512	IRF3	up5k
8	80186	80405	AC144568.2	down5k		19	49689194	49689444	CPT1C	up5k
8	81320	81598	AC144568.2	down5k		19	49766455	49766881	AP2A1	up5k
8	82517	83559	AC144568.2	down5k		19	49791797	49792300	MIR6799	up5k
8	205275	206038	SEPT14P8	down5k		19	49806866	49807086	FUZ	up5k
8	6649012	6649384	MCPH1	down5k		19	49807989	49808482	AC006942.4	up5k
8	11847332	11847595	RP11-589N15.2	down5k		19	49835606	49836619	PTOV1-AS1	up5k
8	18205689	18206014	MTND4LP26	down5k		19	49854267	49856155	MIR4749	up5k
8	22578318	22578608	SORBS3	down5k		19	49857390	49858755	PNKP	up5k
8	28339291	28339552	RP11-380I10.4	down5k		19	49887441	49888037	IL4I1	up5k
8	29070718	29071343	CTD-2647L4.5	down5k		19	49971804	49972040	VRK3	up5k
8	37737100	37737857	RP11-863K10.2	down5k		19	50333214	50333464	NAPSB	up5k
8	37784634	37785630	PROSC	down5k		19	50380367	50380658	POLD1	up5k
8	54153391	54153647	RNU6ATAC32P	down5k		19	50415919	50416447	SPIB	up5k
8	66523374	66523620	C8orf46	down5k		19	50416940	50418218	SPIB	up5k
8	85661103	85662957	REXO1L3P	down5k		19	50481599	50481840	CTD-2545M3.8	up5k
8	85663612	85663894	REXO1L1P	down5k		19	50507670	50508191	ASPDH	up5k
8	85736340	85737574	REXO1L11P	down5k		19	50658340	50658802	SHANK1	up5k
8	98948476	98948910	RP11-44N12.5	down5k		19	50790420	50790762	CTD-2568A17.8	up5k
8	116766662	116766932	EIF3H	down5k		19	50798320	50798748	SNORD88B	up5k
8	125272903	125273187	RN7SL329P	down5k		19	50799060	50799398	SNORD88A	up5k
8	142808432	142808973	RP11-706C16.13	down5k		19	51363913	51364164	CLDND2	up5k
8	143218098	143218364	GPIHBP1	down5k		19	53873857	53874115	AC008440.5	up5k
8	143371576	143372659	RHPN1-AS1	down5k		19	54150227	54150616	LENG1	up5k
8	143384687	143385399	RHPN1	down5k		19	54151343	54151849	LENG1	up5k
8	143424135	143425135	MAFA-AS1	down5k		19	54206337	54207090	AC012314.19	up5k
8	143567699	143567934	GSDMD	down5k		19	54208397	54210168	AC012314.19	up5k
8	143587927	143588329	RP11-661A12.8	down5k		19	54219613	54219959	CTB-83J4.1	up5k
8	143604380	143604602	EEF1D	down5k		19	54434500	54435161	CTD-2587H19.3	up5k
8	143605262	143606962	TIGD5	down5k		19	54454324	54457191	LENG9	up5k
8	143607187	143607591	TIGD5	down5k		19	54458070	54459116	LENG9	up5k
8	143737430	143737642	FAM83H	down5k		19	54459650	54460680	LENG9	up5k
8	143794180	143794613	FAM83H-AS1	down5k		19	54462279	54462790	CDC42EP5	up5k
8	143794940	143795835	FAM83H-AS1	down5k		19	55027039	55027262	CTC-550B14.6	up5k
8	143835138	143835598	RP11-299M14.2	down5k		19	55087470	55087940	PPP1R12C	up5k
8	143838942	143839299	RP11-299M14.2	down5k		19	55166359	55166879	snoU13	up5k
8	143842567	143843249	NRBP2	down5k		19	55227168	55228074	CTD-2587H24.14	up5k
8	143977996	143978349	PLEC	down5k		19	55230706	55231490	MIR6804	up5k
8	143981459	143981789	PLEC	down5k		19	55239370	55239920	MIR6802	up5k
8	143945196	143946572	MIR661	down5k		19	55240642	55241527	MIR6803	up5k
8	144084880	144085298	EXOSC4	down5k		19	55346526	55346864	COX6B2	up5k
8	144099007	144099437	CYC1	down5k		19	55347687	55347925	COX6B2	up5k
8	144108773	144109401	SHARPIN	down5k		19	55384403	55385050	RPL28	up5k
8	144110056	144111124	SHARPIN	down5k		19	55448811	55449555	ISOC2	up5k
8	144112343	144112720	SHARPIN	down5k		19	55450804	55451289	ISOC2	up5k
8	144141479	144141913	HGH1	down5k		19	55463386	55463803	CTD-2537I9.15	up5k
8	144268930	144269462	SCX	down5k		19	55472177	55472437	CTD-2537I9.16	up5k
8	144272376	144272842	SCX	down5k		19	55483579	55483880	NAT14	up5k
8	144315982	144316560	HSF1	down5k		19	55527047	55527568	SBK2	up5k
[truncated: 4,902 more rows]

## Sheet: Supplementary Data 5
ChIRP-Seq of LINC01128 in THP-1 cells
seqnames	start	end	width	strand	V4	V5	V6	annotation	geneChr	geneStart	geneEnd	geneLength	geneStrand	geneId	transcriptId	distanceToTSS	ENSEMBL	SYMBOL	GENENAME
chrM	15932	16419	488	*	Peak_1	29113	.	Exon (ENST00000387460.2/ENST00000387460.2, exon 1 of 1)	25	1671	3229	1559	1	4550	ENST00000387347.2	14261	NA	RNR2	l-rRNA
chr10	103277144	103278288	1145	*	Peak_2	363	.	Promoter (<=1kb)	10	103277163	103290351	13189	1	9118	ENST00000369849.8	0	ENSG00000148798	INA	internexin neuronal intermediate filament protein alpha
chr16	46390415	46390923	509	*	Peak_3	315	.	Distal Intergenic	16	46474122	46478439	4318	2	124149	ENST00000571606.1	87516	NA	ANKRD26P1	ankyrin repeat domain 26 pseudogene 1
chr12	49295226	49295763	538	*	Peak_4	267	.	Promoter (<=1kb)	12	49295362	49297238	1877	1	5630	ENST00000451891.4	0	ENSG00000135406	PRPH	peripherin
chr10	17229414	17230123	710	*	Peak_5	232	.	Promoter (<=1kb)	10	17215196	17229985	14790	2	100507347	ENST00000605833.1	0	ENSG00000229124	VIM-AS1	VIM antisense RNA 1
chr18	74217686	74218171	486	*	Peak_6	164	.	Intron (ENST00000580403.1/ENST00000580403.1, intron 1 of 1)	18	74253554	74261177	7624	2	1528	ENST00000579064.1	43006	ENSG00000166347	CYB5A	cytochrome b5 type A
chr13	110361695	110362280	586	*	Peak_7	157	.	3' UTR	13	110340958	110341029	72	1	102465872	ENST00000616690.1	20737	ENSG00000276765	MIR8073	microRNA 8073
chr1	81549119	81549553	435	*	Peak_8	146	.	Intron (ENST00000473719.5/23266, intron 2 of 4)	1	81513880	81557702	43823	2	101927434	ENST00000443939.1	8149	ENSG00000234953	LOC101927434	uncharacterized LOC101927434
chr13	45847804	45848367	564	*	Peak_9	144	.	Intron (ENST00000400405.3/283514, intron 1 of 1)	13	45777243	45851736	74494	2	283514	ENST00000400405.3	3369	ENSG00000215475	SIAH3	siah E3 ubiquitin protein ligase family member 3
chr8	118119867	118121727	1861	*	Peak_10	144	.	Distal Intergenic	8	117794490	118111853	317364	2	2131	ENST00000378204.6	-8014	ENSG00000182197	EXT1	exostosin glycosyltransferase 1
chr18	79819816	79820277	462	*	Peak_11	142	.	Distal Intergenic	18	79863668	79899816	36149	1	26251	ENST00000316249.3	-43391	ENSG00000178342	KCNG2	potassium voltage-gated channel modifier subfamily G member 2
chr15	76150649	76151132	484	*	Peak_12	140	.	Intron (ENST00000388942.7/123591, intron 3 of 10)	15	76174891	76181486	6596	2	101929439	ENST00000558424.1	30354	ENSG00000259422	LOC101929439	uncharacterized LOC101929439
chr5	92331601	92332147	547	*	Peak_13	140	.	Intron (ENST00000507217.5/ENST00000507217.5, intron 2 of 3)	5	91368724	91383359	14636	2	57561	ENST00000265138.3	-948242	ENSG00000113369	ARRDC3	arrestin domain containing 3
chr9	38399439	38400939	1501	*	Peak_14	137	.	Distal Intergenic	9	38392712	38396138	3427	1	219	ENST00000635162.1	6727	ENSG00000137124	ALDH1B1	aldehyde dehydrogenase 1 family member B1
chr16	30602944	30603614	671	*	Peak_15	136	.	3' UTR	16	30604783	30609485	4703	2	115509	ENST00000564262.1	5871	ENSG00000156853	ZNF689	zinc finger protein 689
chr15	74616290	74617305	1016	*	Peak_16	135	.	Promoter (<=1kb)	15	74615915	74620737	4823	1	1198	ENST00000570296.1	375	ENSG00000179335	CLK3	CDC like kinase 3
chr13	112583530	112584233	704	*	Peak_17	135	.	Exon (ENST00000483532.1/10426, exon 2 of 6)	13	112558196	112587346	29151	2	10426	ENST00000483532.1	3113	ENSG00000126216	TUBGCP3	tubulin gamma complex associated protein 3
chr2	43333004	43333705	702	*	Peak_18	133	.	Exon (ENST00000473004.5/63892, exon 5 of 5)	2	43344121	43372237	28117	2	63892	ENST00000497770.1	38532	ENSG00000115970	THADA	THADA armadillo repeat containing
chr11	120248869	120249311	443	*	Peak_19	132	.	Intron (ENST00000260264.8/25833, intron 2 of 12)	11	120240261	120318439	78179	1	25833	ENST00000533620.5	8608	ENSG00000137709	POU2F3	POU class 2 homeobox 3
chr5	40591004	40591885	882	*	Peak_20	129	.	Intron (ENST00000636863.1/23548, intron 3 of 3)	5	40679498	40693735	14238	1	5734	ENST00000302472.3	-87613	ENSG00000171522	PTGER4	prostaglandin E receptor 4
chr16	89701548	89702148	601	*	Peak_21	128	.	Promoter (<=1kb)	16	89696343	89701695	5353	2	124044	ENST00000289805.9	0	ENSG00000158792	SPATA2L	spermatogenesis associated 2 like
chr22	17683703	17684559	857	*	Peak_22	127	.	Intron (ENST00000399781.5/23786, intron 4 of 4)	22	17689074	17729140	40067	1	23786	ENST00000399777.1	-4515	ENSG00000099968	BCL2L13	BCL2 like 13
chr1	121408212	121409145	934	*	Peak_23	126	.	Intron (ENST00000417218.1/ENST00000417218.1, intron 1 of 1)	1	121397478	121398806	1329	2	100873165	ENST00000429055.1	-9406	ENSG00000230806	SRGAP2-AS1	SRGAP2 antisense RNA 1
chr4	17141944	17142736	793	*	Peak_24	125	.	Distal Intergenic	4	17171757	17186059	14303	2	101929123	ENST00000509964.1	43323	ENSG00000250819	LINC02493	long intergenic non-protein coding RNA 2493
chr4	142817808	142818456	649	*	Peak_25	125	.	Intron (ENST00000513000.5/8821, intron 1 of 26)	4	142023160	142846290	823131	2	8821	ENST00000513000.5	27834	ENSG00000109452	INPP4B	inositol polyphosphate-4-phosphatase type II B
chr1	244590415	244590917	503	*	Peak_26	125	.	Intron (ENST00000473875.5/257044, intron 11 of 15)	1	244617590	244636746	19157	1	257044	ENST00000485888.1	-26673	ENSG00000179397	CATSPERE	catsper channel auxiliary subunit epsilon
chr18	55509659	55510207	549	*	Peak_27	125	.	Promoter (<=1kb)	18	55227689	55510772	283084	2	6925	ENST00000543082.5	565	ENSG00000196628	TCF4	transcription factor 4
chr9	77846743	77847317	575	*	Peak_28	124	.	Intron (ENST00000286548.8/2776, intron 2 of 6)	9	77797528	78030604	233077	2	2776	ENST00000411677.1	183287	ENSG00000156052	GNAQ	G protein subunit alpha q
chr5	102755894	102756521	628	*	Peak_29	123	.	Promoter (<=1kb)	5	102755343	102866270	110928	1	5066	ENST00000512073.1	551	ENSG00000145730	PAM	peptidylglycine alpha-amidating monooxygenase
chr6	136341759	136342559	801	*	Peak_30	122	.	3' UTR	6	136269264	136289851	20588	2	9774	ENST00000628517.2	-51908	ENSG00000029363	BCLAF1	BCL2 associated transcription factor 1
chr8	129554124	129554747	624	*	Peak_31	122	.	Intron (ENST00000644557.1/137196, intron 1 of 3)	8	129352429	129574991	222563	2	137196	ENST00000520048.1	20244	ENSG00000229140	CCDC26	CCDC26 long non-coding RNA
chr1	104154626	104155369	744	*	Peak_32	119	.	Intron (ENST00000634888.1/100129138, intron 1 of 3)	1	104073851	104125845	51995	1	100129138	ENST00000634997.1	80775	ENSG00000215869	LOC100129138	THAP domain containing 3 pseudogene
chr6	15287488	15288185	698	*	Peak_34	118	.	Intron (ENST00000341776.6/3720, intron 1 of 17)	6	15248855	15522040	273186	1	3720	ENST00000397311.4	38633	ENSG00000008083	JARID2	jumonji and AT-rich interaction domain containing 2
chr9	91317456	91317940	485	*	Peak_35	118	.	Intron (ENST00000303617.5/549, intron 3 of 8)	9	91342715	91356121	13407	2	549	ENST00000475023.1	38181	ENSG00000148090	AUH	AU RNA binding methylglutaconyl-CoA hydratase
chr6	154013244	154013702	459	*	Peak_36	118	.	Promoter (2-3kb)	6	154010501	154118809	108309	1	4988	ENST00000520708.5	2743	ENSG00000112038	OPRM1	opioid receptor mu 1
chr4	15368890	15369416	527	*	Peak_37	118	.	Intron (ENST00000397700.6/114905, intron 2 of 3)	4	15374549	15442266	67718	1	114905	ENST00000382383.7	-5133	ENSG00000163145	C1QTNF7	C1q and TNF related 7
chr19	55604575	55605062	488	*	Peak_38	118	.	Promoter (2-3kb)	19	55593360	55601970	8611	2	84922	ENST00000590714.1	-2605	ENSG00000179943	FIZ1	FLT3 interacting zinc finger 1
chr8	108672580	108673383	804	*	Peak_39	117	.	Intron (ENST00000518838.1/157753, intron 1 of 3)	8	108606850	108787594	180745	2	157753	ENST00000518838.1	114211	ENSG00000164841	TMEM74	transmembrane protein 74
chr1	40668709	40669477	769	*	Peak_40	117	.	Exon (ENST00000440100.1/ENST00000440100.1, exon 4 of 5)	1	40620679	40665657	44979	2	9783	ENST00000372684.7	-3052	ENSG00000117016	RIMS3	regulating synaptic membrane exocytosis 3
chr17	47070963	47071610	648	*	Peak_41	117	.	Exon (ENST00000572864.5/ENST00000572864.5, exon 3 of 3)	17	47120610	47123895	3286	2	996	ENST00000570740.1	52285	ENSG00000004897	CDC27	cell division cycle 27
chr3	107484721	107485213	493	*	Peak_42	116	.	Distal Intergenic	3	107522936	107811324	288389	1	56987	ENST00000415149.6	-37723	ENSG00000114439	BBX	BBX high mobility group box domain containing
chr11	47515079	47515685	607	*	Peak_43	116	.	Intron (ENST00000310513.10/10658, intron 1 of 13)	11	47488983	47523537	34555	2	10658	ENST00000526277.1	7852	ENSG00000149187	CELF1	CUGBP Elav-like family member 1
chr9	2444128	2444907	780	*	Peak_44	116	.	Intron (ENST00000648733.1/401491, intron 10 of 11)	9	2535652	2570754	35103	2	401491	ENST00000424605.5	125847	ENSG00000236404	VLDLR-AS1	VLDLR antisense RNA 1
chr1	202926504	202927234	731	*	Peak_45	115	.	Promoter (<=1kb)	1	202891100	202927262	36163	2	59349	ENST00000367261.7	28	ENSG00000117153	KLHL12	kelch like family member 12
chr16	73068537	73069117	581	*	Peak_46	115	.	Intron (ENST00000641206.2/463, intron 8 of 17)	16	72782885	73059698	276814	2	463	ENST00000397992.5	-8839	ENSG00000140836	ZFHX3	zinc finger homeobox 3
chr19	7674232	7674656	425	*	Peak_47	115	.	Promoter (1-2kb)	19	7676628	7679826	3199	1	199675	ENST00000333598.7	-1972	ENSG00000183019	MCEMP1	mast cell expressed membrane protein 1
chr1	91063621	91064020	400	*	Peak_48	114	.	Distal Intergenic	1	90916185	91022272	106088	2	84146	ENST00000361321.5	-41349	ENSG00000122482	ZNF644	zinc finger protein 644
chr9	19198999	19199476	478	*	Peak_49	114	.	Distal Intergenic	9	19230435	19372598	142164	1	55667	ENST00000434457.6	-30959	ENSG00000137145	DENND4C	DENN domain containing 4C
chr10	89799126	89799883	758	*	Peak_50	114	.	Distal Intergenic	10	89829510	89840861	11352	1	643529	ENST00000448963.5	-29627	ENSG00000232229	LINC00865	long intergenic non-protein coding RNA 865
chr11	66209035	66209503	469	*	Peak_51	114	.	Intron (ENST00000527224.1/55690, intron 2 of 6)	11	66216198	66220677	4480	1	55690	ENST00000531298.5	-6695	ENSG00000175115	PACS1	phosphofurin acidic cluster sorting protein 1
chr13	21416572	21417144	573	*	Peak_52	114	.	Intron (ENST00000382466.7/253832, intron 3 of 11)	13	21376519	21421107	44589	2	253832	ENST00000494731.5	3963	ENSG00000180776	ZDHHC20	zinc finger DHHC-type containing 20
chr10	101012605	101013629	1025	*	Peak_53	114	.	Intron (ENST00000433616.6/79955, intron 11 of 16)	10	100999853	101003760	3908	1	84445	ENST00000454422.1	12752	ENSG00000107816	LZTS2	leucine zipper tumor suppressor 2
chr17	80375211	80375790	580	*	Peak_54	114	.	Promoter (<=1kb)	17	80375816	80377177	1362	1	57674	ENST00000559864.1	-26	ENSG00000173821	RNF213	ring finger protein 213
chr4	104743123	104743784	662	*	Peak_55	114	.	Intron (ENST00000515127.1/ENST00000515127.1, intron 4 of 5)	4	104469514	104494901	25388	2	80319	ENST00000466963.1	-248222	ENSG00000168772	CXXC4	CXXC finger protein 4
chr5	56529731	56530778	1048	*	Peak_56	114	.	Intron (ENST00000648716.1/101928448, intron 4 of 5)	5	56511722	56535230	23509	2	101928448	ENST00000611197.1	4452	ENSG00000225940	C5orf67	chromosome 5 open reading frame 67
chr14	41718680	41719349	670	*	Peak_57	114	.	Intron (ENST00000298119.8/145581, intron 1 of 5)	14	41699427	41904549	205123	1	145581	ENST00000554171.1	19253	ENSG00000165379	LRFN5	leucine rich repeat and fibronectin type III domain containing 5
chr2	230643245	230644556	1312	*	Peak_58	114	.	Distal Intergenic	2	230690921	230700529	9609	2	151475	ENST00000415174.1	55973	ENSG00000226125	LINC01907	long intergenic non-protein coding RNA 1907
chr3	152111230	152111696	467	*	Peak_59	114	.	Distal Intergenic	3	152243828	152300110	56283	1	4154	ENST00000477171.1	-132132	ENSG00000152601	MBNL1	muscleblind like splicing regulator 1
chr6	112516720	112517459	740	*	Peak_60	113	.	Distal Intergenic	6	112347330	112351296	3967	1	442247	ENST00000441065.2	169390	ENSG00000251258	RFPL4B	ret finger protein like 4B
chr1	40314963	40315586	624	*	Peak_61	113	.	Promoter (<=1kb)	1	40310111	40315438	5328	2	1298	ENST00000488463.6	0	ENSG00000049089	COL9A2	collagen type IX alpha 2 chain
chr5	43592117	43592839	723	*	Peak_62	113	.	Intron (ENST00000513560.6/100652772, intron 1 of 2)	5	43602692	43616063	13372	1	23530	ENST00000505678.6	-9853	ENSG00000112992	NNT	nicotinamide nucleotide transhydrogenase
chr1	44676706	44677142	437	*	Peak_63	112	.	Promoter (1-2kb)	1	44674780	44724343	49564	1	339541	ENST00000444751.5	1926	ENSG00000198520	ARMH1	armadillo like helical domain containing 1
chr11	132058211	132059193	983	*	Peak_64	112	.	Intron (ENST00000374791.7/50863, intron 2 of 7)	11	132141011	132314703	173693	1	50863	ENST00000467255.5	-81818	ENSG00000182667	NTM	neurotrimin
chr8	138282330	138282827	498	*	Peak_65	112	.	Intron (ENST00000395297.5/51059, intron 3 of 19)	8	138142860	138152404	9545	2	51059	ENST00000467365.1	-129926	ENSG00000147724	FAM135B	family with sequence similarity 135 member B
chr14	52360387	52360807	421	*	Peak_66	112	.	Distal Intergenic	14	52314395	52328606	14212	1	5732	ENST00000245457.5	45992	ENSG00000125384	PTGER2	prostaglandin E receptor 2
chr11	104198693	104199186	494	*	Peak_67	112	.	Distal Intergenic	11	103907189	104164379	257191	2	80310	ENST00000302251.9	-34314	ENSG00000170962	PDGFD	platelet derived growth factor D
chr1	162144515	162145542	1028	*	Peak_68	111	.	Intron (ENST00000530878.5/9722, intron 1 of 9)	1	162157107	162157182	76	1	100616386	ENST00000577581.1	-11565	ENSG00000266144	MIR4654	microRNA 4654
chr8	58650888	58651360	473	*	Peak_69	111	.	Intron (ENST00000038176.7/8439, intron 1 of 30)	8	58631428	58659214	27787	2	8439	ENST00000519871.1	7854	ENSG00000035681	NSMAF	neutral sphingomyelinase activation associated factor
chr1	155859093	155859487	395	*	Peak_70	110	.	Promoter (<=1kb)	1	155749662	155859400	109739	2	54856	ENST00000615926.4	0	ENSG00000116580	GON4L	gon-4 like
chr1	32964812	32965264	453	*	Peak_71	110	.	Promoter (<=1kb)	1	32936668	32964685	28018	2	127544	ENST00000235150.4	-127	ENSG00000116514	RNF19B	ring finger protein 19B
chr6	154234042	154234670	629	*	Peak_72	110	.	Intron (ENST00000524150.2/4988, intron 2 of 2)	6	154200018	154246856	46839	2	26034	ENST00000517438.5	12186	ENSG00000074706	IPCEF1	interaction protein for cytohesin exchange factors 1
chr3	51621396	51621851	456	*	Peak_73	110	.	Intron (ENST00000487093.5/23132, intron 2 of 21)	3	51629391	51663457	34067	1	23132	ENST00000432863.1	-7540	ENSG00000164080	RAD54L2	RAD54 like 2
chr6	37177213	37178019	807	*	Peak_74	110	.	Distal Intergenic	6	37172494	37174312	1819	1	5292	ENST00000479509.1	4719	ENSG00000137193	PIM1	Pim-1 proto-oncogene, serine/threonine kinase
chr15	69514456	69514922	467	*	Peak_75	109	.	Intron (ENST00000558633.5/145837, intron 3 of 5)	15	69548540	69626459	77920	1	145837	ENST00000642210.1	-33618	NA	DRAIC	downregulated RNA in cancer, inhibitor of cell invasion and migration
chr2	215811901	215812275	375	*	Peak_76	109	.	Intron (ENST00000445174.5/646324, intron 1 of 9)	2	215619635	215827403	207769	2	646324	ENST00000423530.5	15128	ENSG00000235770	LINC00607	long intergenic non-protein coding RNA 607
chr15	75152771	75153986	1216	*	Peak_77	109	.	Distal Intergenic	15	75195643	75206112	10470	1	56905	ENST00000563905.5	-41657	ENSG00000167173	C15orf39	chromosome 15 open reading frame 39
chr10	109976899	109977283	385	*	Peak_78	109	.	Intron (ENST00000369655.3/100505933, intron 1 of 4)	10	109946119	109957911	11793	2	100505933	ENST00000631276.2	-18988	NA	ADD3-AS1	ADD3 antisense RNA 1
chr10	33285730	33286704	975	*	Peak_79	109	.	Intron (ENST00000374875.5/8829, intron 2 of 15)	10	33249414	33263704	14291	2	8829	ENST00000455749.1	-22026	ENSG00000099250	NRP1	neuropilin 1
chr10	80364722	80365219	498	*	Peak_80	109	.	Intron (ENST00000372198.5/84332, intron 3 of 3)	10	80356802	80368073	11272	1	84332	ENST00000256039.2	7920	ENSG00000133665	DYDC2	DPY30 domain containing 2
chr1	165443161	165443965	805	*	Peak_81	109	.	Promoter (1-2kb)	1	165436928	165445172	8245	2	6258	ENST00000465764.1	1207	ENSG00000143171	RXRG	retinoid X receptor gamma
chr11	68550350	68551170	821	*	Peak_82	109	.	Exon (ENST00000393800.6/55291, exon 6 of 24)	11	68558196	68564407	6212	1	55291	ENST00000531432.1	-7026	ENSG00000110075	PPP6R3	protein phosphatase 6 regulatory subunit 3
chr14	73711760	73712560	801	*	Peak_83	109	.	Promoter (1-2kb)	14	73711783	73714372	2590	2	9240	ENST00000316836.4	1812	ENSG00000176903	PNMA1	PNMA family member 1
chr16	51055404	51055860	457	*	Peak_84	109	.	Intron (ENST00000569009.1/ENST00000569009.1, intron 1 of 1)	16	51017758	51035777	18020	1	101927334	ENST00000563826.1	37646	ENSG00000261637	LINC02127	long intergenic non-protein coding RNA 2127
chr18	62526175	62526807	633	*	Peak_85	109	.	Promoter (<=1kb)	18	62526889	62560644	33756	1	54877	ENST00000621048.4	-82	ENSG00000141664	ZCCHC2	zinc finger CCHC-type containing 2
chr2	10128862	10129439	578	*	Peak_86	109	.	Promoter (<=1kb)	2	10129099	10156261	27163	1	348738	ENST00000646978.1	0	ENSG00000171848	C2orf48	chromosome 2 open reading frame 48
chr2	153606474	153606878	405	*	Peak_87	109	.	Distal Intergenic	2	153477338	153478808	1471	2	56475	ENST00000325926.3	-127666	ENSG00000177519	RPRM	reprimo, TP53 dependent G2 arrest mediator homolog
chr22	22597654	22598200	547	*	Peak_88	109	.	Distal Intergenic	22	22547701	22559361	11661	2	23532	ENST00000492657.5	-38293	ENSG00000185686	PRAME	preferentially expressed antigen in melanoma
chr2	50492229	50492691	463	*	Peak_89	109	.	Intron (ENST00000625672.2/9378, intron 13 of 20)	2	50465405	50495933	30529	2	9378	ENST00000626192.1	3242	ENSG00000179915	NRXN1	neurexin 1
chr4	186749299	186749875	577	*	Peak_90	109	.	Distal Intergenic	4	186708363	186726722	18360	2	2195	ENST00000509647.1	-22577	ENSG00000083857	FAT1	FAT atypical cadherin 1
chr5	170812784	170813319	536	*	Peak_91	109	.	3' UTR	5	170789143	170794388	5246	1	2568	ENST00000519137.1	23641	ENSG00000094755	GABRP	gamma-aminobutyric acid type A receptor pi subunit
chr7	137958315	137959760	1446	*	Peak_92	109	.	Intron (ENST00000330387.10/64764, intron 1 of 11)	7	137953348	137957966	4619	1	100130880	ENST00000418554.1	4967	ENSG00000237243	LOC100130880	uncharacterized LOC100130880
chr8	81986488	81986999	512	*	Peak_93	109	.	Distal Intergenic	8	81823792	81842866	19075	2	64089	ENST00000521810.5	-143622	ENSG00000104497	SNX16	sorting nexin 16
chr9	98410064	98410680	617	*	Peak_94	109	.	Intron (ENST00000259455.3/9568, intron 7 of 18)	9	98362555	98388887	26333	2	9568	ENST00000634314.1	-21177	ENSG00000136928	GABBR2	gamma-aminobutyric acid type B receptor subunit 2
chrX	48597757	48598397	641	*	Peak_95	109	.	Promoter (<=1kb)	23	48597809	48605193	7385	1	64743	ENST00000479279.5	0	ENSG00000101940	WDR13	WD repeat domain 13
chr11	73542421	73542979	559	*	Peak_96	109	.	Intron (ENST00000064778.8/23201, intron 1 of 8)	11	73412252	73598097	185846	2	23201	ENST00000632101.1	55118	ENSG00000054965	FAM168A	family with sequence similarity 168 member A
chr7	26243174	26243585	412	*	Peak_97	108	.	Intron (ENST00000650328.1/ENST00000650328.1, intron 1 of 1)	7	26208133	26212423	4291	1	11335	ENST00000481057.1	35041	ENSG00000122565	CBX3	chromobox 3
chr4	38816182	38816663	482	*	Peak_98	108	.	Intron (ENST00000506146.5/7096, intron 1 of 5)	4	38798761	38805578	6818	2	7096	ENST00000508364.1	-10604	ENSG00000174125	TLR1	toll like receptor 1
chr8	58221475	58221899	425	*	Peak_99	108	.	Distal Intergenic	8	58259731	58260753	1023	2	101929528	ENST00000523886.1	38854	ENSG00000253281	LOC101929528	uncharacterized LOC101929528
chr10	28568263	28568688	426	*	Peak_100	108	.	Intron (ENST00000375664.8/51322, intron 3 of 13)	10	28588737	28591833	3097	1	51322	ENST00000472862.1	-20049	ENSG00000095787	WAC	WW domain containing adaptor with coiled-coil
chr8	24949973	24950466	494	*	Peak_101	108	.	Downstream (<1kb)	8	24953796	24953867	72	2	102465506	ENST00000637129.1	3401	ENSG00000283327	MIR6841	microRNA 6841
chr14	58152205	58152636	432	*	Peak_102	108	.	Promoter (<=1kb)	14	58000761	58152213	151453	2	145407	ENST00000267485.7	0	ENSG00000139971	ARMH4	armadillo like helical domain containing 4
chr8	8565416	8565927	512	*	Peak_103	108	.	Intron (ENST00000522661.1/ENST00000522661.1, intron 1 of 1)	8	8701938	8704106	2169	1	137075	ENST00000519106.1	-136011	ENSG00000253958	CLDN23	claudin 23
chr1	246531771	246532354	584	*	Peak_104	107	.	Distal Intergenic	1	246516039	246524287	8249	2	255654	ENST00000366308.2	-7484	ENSG00000242042	LINC01743	long intergenic non-protein coding RNA 1743
chr13	63097782	63098177	396	*	Peak_105	107	.	Exon (ENST00000618134.1/ENST00000618134.1, exon 3 of 3)	13	63183101	63328094	144994	2	104355293	ENST00000439454.2	229917	ENSG00000227564	LINC00376	long intergenic non-protein coding RNA 376
chr1	89499343	89499819	477	*	Peak_106	107	.	Distal Intergenic	1	89524836	89582961	58126	1	23507	ENST00000449440.5	-25017	ENSG00000197147	LRRC8B	leucine rich repeat containing 8 VRAC subunit B
chr21	15747506	15747940	435	*	Peak_107	107	.	Intron (ENST00000285679.10/29761, intron 1 of 23)	21	15730025	15880069	150045	1	29761	ENST00000400183.6	17481	ENSG00000155313	USP25	ubiquitin specific peptidase 25
chr2	126802441	126802903	463	*	Peak_108	107	.	Distal Intergenic	2	126898864	126901507	2644	1	101929926	ENST00000643416.1	-95961	ENSG00000237524	TEX51	testis expressed 51
chr3	190329163	190329993	831	*	Peak_109	107	.	Intron (ENST00000468220.1/10686, intron 1 of 4)	3	190322541	190404930	82390	1	10686	ENST00000468220.1	6622	ENSG00000113946	CLDN16	claudin 16
chr11	126313576	126314122	547	*	Peak_110	107	.	Intron (ENST00000263579.4/28960, intron 2 of 5)	11	126303752	126345749	41998	1	28960	ENST00000263579.4	9824	ENSG00000110063	DCPS	decapping enzyme, scavenger
chr18	3875920	3876477	558	*	Peak_111	107	.	Promoter (1-2kb)	18	3498867	3874767	375901	2	9229	ENST00000534970.5	-1153	ENSG00000170579	DLGAP1	DLG associated protein 1
chr5	135437206	135438135	930	*	Peak_112	107	.	Distal Intergenic	5	135444214	135447348	3135	2	140947	ENST00000503143.3	9213	ENSG00000251380	DCANP1	dendritic cell associated nuclear protein
chr7	43108180	43108544	365	*	Peak_113	107	.	Intron (ENST00000629291.2/ENST00000629291.2, intron 1 of 3)	7	43112599	43566001	453403	1	23072	ENST00000395891.6	-4055	ENSG00000002746	HECW1	HECT, C2 and WW domain containing E3 ubiquitin protein ligase 1
chr9	5493609	5494719	1111	*	Peak_114	107	.	Distal Intergenic	9	5510570	5571254	60685	1	80380	ENST00000397747.4	-15851	ENSG00000197646	PDCD1LG2	programmed cell death 1 ligand 2
chr17	57948687	57949290	604	*	Peak_115	107	.	Intron (ENST00000577830.5/404093, intron 1 of 10)	17	57863272	57955257	91986	2	404093	ENST00000577840.5	5967	ENSG00000180891	CUEDC1	CUE domain containing 1
chr12	62434560	62435128	569	*	Peak_116	107	.	Distal Intergenic	12	62466817	62597583	130767	1	23041	ENST00000641654.1	-31689	ENSG00000061987	MON2	MON2 homolog, regulator of endosome-to-Golgi trafficking
chr15	55276737	55277148	412	*	Peak_117	106	.	Intron (ENST00000336787.5/5873, intron 1 of 6)	15	55205353	55270909	65557	2	5873	ENST00000569493.5	-5828	ENSG00000069974	RAB27A	RAB27A, member RAS oncogene family
chr10	45235451	45235880	430	*	Peak_118	106	.	Exon (ENST00000443534.1/ENST00000443534.1, exon 6 of 7)	10	45164014	45164088	75	1	100422988	ENST00000579389.1	71437	ENSG00000263476	MIR3156-1	microRNA 3156-1
chr1	226326966	226327640	675	*	Peak_119	106	.	Distal Intergenic	1	226231157	226309869	78713	2	286826	ENST00000366808.5	-17097	ENSG00000183814	LIN9	lin-9 DREAM MuvB core complex component
chr16	15509113	15509856	744	*	Peak_120	106	.	Intron (ENST00000568766.1/255027, intron 1 of 1)	16	15515305	15587964	72660	1	89927	ENST00000564389.5	-5449	ENSG00000166780	BMERB1	bMERB domain containing 1
chr17	31831059	31831589	531	*	Peak_121	106	.	Exon (ENST00000585025.1/ENST00000585025.1, exon 2 of 2)	17	31852231	31858931	6701	2	55352	ENST00000579741.1	27342	ENSG00000172301	COPRS	coordinator of PRMT5 and differentiation stimulator
chr4	88010331	88011032	702	*	Peak_122	106	.	Promoter (2-3kb)	4	88008232	88038371	30140	1	5311	ENST00000506727.1	2099	ENSG00000118762	PKD2	polycystin 2, transient receptor potential cation channel
chr5	17110668	17111159	492	*	Peak_123	106	.	Intron (ENST00000606445.1/10409, intron 2 of 3)	5	17065598	17275353	209756	1	10409	ENST00000606445.1	45070	ENSG00000176788	BASP1	brain abundant membrane attached signal protein 1
chr14	50311300	50311759	460	*	Peak_124	106	.	Promoter (<=1kb)	14	50302017	50312147	10131	2	79944	ENST00000556393.1	388	ENSG00000087299	L2HGDH	L-2-hydroxyglutarate dehydrogenase
chr8	132489144	132489974	831	*	Peak_125	106	.	Distal Intergenic	8	132120858	132481019	360162	2	3786	ENST00000388996.9	-8125	ENSG00000184156	KCNQ3	potassium voltage-gated channel subfamily Q member 3
chr8	23518537	23519313	777	*	Peak_126	106	.	Distal Intergenic	8	23528805	23575463	46659	1	51312	ENST00000519973.5	-9492	ENSG00000147454	SLC25A37	solute carrier family 25 member 37
chr8	120585067	120585489	423	*	Peak_127	106	.	Intron (ENST00000395601.7/6641, intron 4 of 7)	8	120518703	120541965	23263	1	27085	ENST00000519556.1	66364	ENSG00000172167	MTBP	MDM2 binding protein
chr9	128072906	128073703	798	*	Peak_128	106	.	Intron (ENST00000373068.6/114789, intron 1 of 9)	9	128068293	128109245	40953	1	114789	ENST00000373069.9	4613	ENSG00000148339	SLC25A25	solute carrier family 25 member 25
chr8	120195904	120196677	774	*	Peak_129	106	.	Promoter (<=1kb)	8	120196801	120216492	19692	1	7373	ENST00000523142.5	-124	ENSG00000187955	COL14A1	collagen type XIV alpha 1 chain
chr6	119476271	119476886	616	*	Peak_130	105	.	Distal Intergenic	6	119177209	119349761	172553	2	4121	ENST00000368468.3	-126510	ENSG00000111885	MAN1A1	mannosidase alpha class 1A member 1
chr11	123174411	123174933	523	*	Peak_131	105	.	Intron (ENST00000448775.3/79827, intron 1 of 6)	11	123069865	123195281	125417	2	79827	ENST00000448775.3	20348	ENSG00000166250	CLMP	CXADR like membrane protein
chr14	43387748	43388287	540	*	Peak_132	105	.	Distal Intergenic	14	44504342	44507279	2938	2	84075	ENST00000340446.4	1118992	ENSG00000189139	FSCB	fibrous sheath CABYR binding protein
chr22	49502447	49502802	356	*	Peak_133	105	.	Intron (ENST00000414287.5/348645, intron 1 of 4)	22	49543393	49543466	74	2	100500882	ENST00000581025.1	40664	ENSG00000264139	MIR3667	microRNA 3667
chr8	36937605	36938067	463	*	Peak_134	105	.	Distal Intergenic	8	36928905	36931145	2241	1	157855	ENST00000518904.1	8700	ENSG00000215262	KCNU1	potassium calcium-activated channel subfamily U member 1
chr4	55947612	55948066	455	*	Peak_135	105	.	Promoter (<=1kb)	4	55948871	55960925	12055	1	9662	ENST00000422247.6	-805	ENSG00000174799	CEP135	centrosomal protein 135
chr6	40615291	40615774	484	*	Peak_136	105	.	Distal Intergenic	6	40391586	40587465	195880	2	57497	ENST00000338305.6	-27826	ENSG00000156564	LRFN2	leucine rich repeat and fibronectin type III domain containing 2
chr7	8741708	8742212	505	*	Peak_137	105	.	Intron (ENST00000405863.5/30010, intron 2 of 2)	7	8690287	8751987	61701	1	30010	ENST00000497400.1	51421	ENSG00000122584	NXPH1	neurexophilin 1
chr3	10115610	10115990	381	*	Peak_138	105	.	Promoter (<=1kb)	3	10115592	10127190	11599	1	55845	ENST00000530758.1	18	ENSG00000254999	BRK1	BRICK1 subunit of SCAR/WAVE actin nucleating complex
chr3	46228582	46229206	625	*	Peak_139	104	.	Intron (ENST00000357422.2/1232, intron 2 of 3)	3	46242381	46266706	24326	1	1232	ENST00000545097.1	-13175	ENSG00000183625	CCR3	C-C motif chemokine receptor 3
chr5	96661646	96662185	540	*	Peak_140	104	.	Promoter (<=1kb)	5	96662073	96773233	111161	1	831	ENST00000338252.7	0	ENSG00000153113	CAST	calpastatin
chr4	59342187	59342710	524	*	Peak_141	104	.	Distal Intergenic	4	59013573	59046959	33387	1	105377247	ENST00000509782.1	328614	ENSG00000251266	LINC02429	long intergenic non-protein coding RNA 2429
chr5	115937482	115937910	429	*	Peak_142	104	.	Distal Intergenic	5	115962454	116026416	63963	1	206338	ENST00000504467.5	-24544	ENSG00000172901	LVRN	laeverin
chr9	136999172	137000293	1122	*	Peak_143	104	.	Promoter (2-3kb)	9	136994635	136996803	2169	2	9022	ENST00000494426.1	-2369	ENSG00000169583	CLIC3	chloride intracellular channel 3
chr5	122736117	122736680	564	*	Peak_144	103	.	Distal Intergenic	5	122729409	122730685	1277	2	101927379	ENST00000508992.1	-5432	ENSG00000251538	LINC02201	long intergenic non-protein coding RNA 2201
chr12	31078452	31078990	539	*	Peak_145	102	.	Promoter (<=1kb)	12	31078520	31089130	10611	1	1663	ENST00000544652.1	0	ENSG00000013573	DDX11	DEAD/H-box helicase 11
chr10	72833309	72833968	660	*	Peak_146	102	.	Intron (ENST00000373053.7/90550, intron 1 of 7)	10	72859995	72868806	8812	1	90550	ENST00000483185.1	-26027	ENSG00000156026	MCU	mitochondrial calcium uniporter
chr10	100182417	100182863	447	*	Peak_147	102	.	Intron (ENST00000421367.6/10613, intron 2 of 10)	10	100154860	100186029	31170	2	10613	ENST00000370408.2	3166	ENSG00000107566	ERLIN1	ER lipid raft associated 1
chr6	55046994	55047511	518	*	Peak_148	102	.	Distal Intergenic	6	55106460	55282592	176133	1	3062	ENST00000615358.4	-58949	ENSG00000137252	HCRTR2	hypocretin receptor 2
chr2	149129172	149129944	773	*	Peak_149	102	.	Intron (ENST00000409642.7/130576, intron 1 of 6)	2	149119103	149208367	89265	1	130576	ENST00000442722.5	10069	ENSG00000150556	LYPD6B	LY6/PLAUR domain containing 6B
chr1	161612507	161613166	660	*	Peak_150	102	.	Distal Intergenic	1	161606291	161608217	1927	1	3311	ENST00000445535.1	6216	NA	HSPA7	heat shock protein family A (Hsp70) member 7
chr1	36148935	36149390	456	*	Peak_151	102	.	Promoter (<=1kb)	1	36139399	36149287	9889	2	27095	ENST00000497251.1	0	ENSG00000054116	TRAPPC3	trafficking protein particle complex 3
chr18	11154640	11155191	552	*	Peak_152	102	.	Distal Intergenic	18	10670248	11148762	478515	2	63895	ENST00000383408.6	-5878	ENSG00000154864	PIEZO2	piezo type mechanosensitive ion channel component 2
chr3	46931956	46932441	486	*	Peak_153	102	.	Intron (ENST00000425441.5/151903, intron 4 of 8)	3	46902599	46903799	1201	1	5745	ENST00000422115.2	29357	ENSG00000160801	PTH1R	parathyroid hormone 1 receptor
chr8	54100148	54100611	464	*	Peak_154	102	.	Promoter (<=1kb)	8	54047792	54101444	53653	2	10434	ENST00000519272.5	833	ENSG00000120992	LYPLA1	lysophospholipase 1
chr15	97712228	97712963	736	*	Peak_155	102	.	Intron (ENST00000647870.1/91948, intron 7 of 9)	15	97629206	97835939	206734	2	91948	ENST00000647870.1	122976	ENSG00000251209	LINC00923	long intergenic non-protein coding RNA 923
chr1	165632015	165632469	455	*	Peak_156	101	.	Promoter (<=1kb)	1	165632063	165655620	23558	1	4259	ENST00000367883.3	0	ENSG00000143198	MGST3	microsomal glutathione S-transferase 3
chr12	24977369	24977909	541	*	Peak_157	101	.	Distal Intergenic	12	24995670	24996919	1250	2	196415	ENST00000434912.3	19010	ENSG00000226397	C12orf77	chromosome 12 open reading frame 77
chr6	84270483	84271243	761	*	Peak_158	101	.	Distal Intergenic	6	84124242	84227635	103394	2	22832	ENST00000617909.1	-42848	ENSG00000135315	CEP162	centrosomal protein 162
chr1	155637325	155637842	518	*	Peak_159	101	.	Intron (ENST00000500626.2/ENST00000500626.2, intron 4 of 8)	1	155613221	155614052	832	1	55154	ENST00000462250.2	24104	ENSG00000125459	MSTO1	misato mitochondrial distribution and morphology regulator 1
chr8	50636593	50637177	585	*	Peak_160	101	.	Intron (ENST00000518864.5/54212, intron 14 of 19)	8	50643841	50792829	148989	1	54212	ENST00000642377.1	-6664	ENSG00000147481	SNTG1	syntrophin gamma 1
chr12	22373901	22374412	512	*	Peak_161	100	.	Intron (ENST00000536558.5/ENST00000536558.5, intron 1 of 3)	12	22201904	22336200	134297	2	6489	ENST00000540824.5	-37701	ENSG00000111728	ST8SIA1	ST8 alpha-N-acetyl-neuraminide alpha-2,8-sialyltransferase 1
chr2	141206834	141207183	350	*	Peak_162	100	.	Intron (ENST00000389484.7/53353, intron 6 of 90)	2	141805364	141810401	5038	2	53353	ENST00000486364.1	603218	ENSG00000168702	LRP1B	LDL receptor related protein 1B
chr2	32497046	32497555	510	*	Peak_163	100	.	Intron (ENST00000421745.6/57448, intron 45 of 73)	2	32502860	32505355	2496	1	57448	ENST00000497023.1	-5305	ENSG00000115760	BIRC6	baculoviral IAP repeat containing 6
chr5	92908582	92909096	515	*	Peak_164	100	.	Intron (ENST00000507491.1/ENST00000507491.1, intron 3 of 3)	5	93411402	93422413	11012	2	441094	ENST00000607112.1	513317	ENSG00000237187	NR2F1-AS1	NR2F1 antisense RNA 1
chr18	63085383	63085837	455	*	Peak_165	100	.	Distal Intergenic	18	63128212	63161869	33658	2	596	ENST00000590515.1	76032	ENSG00000171791	BCL2	BCL2 apoptosis regulator
chr11	129924320	129924785	466	*	Peak_166	100	.	Intron (ENST00000358825.9/56980, intron 13 of 21)	11	129902340	129942590	40251	2	56980	ENST00000533431.1	17805	ENSG00000170325	PRDM10	PR/SET domain 10
chr11	14257981	14258543	563	*	Peak_167	100	.	Intron (ENST00000576479.3/10418, intron 11 of 15)	11	14262447	14265999	3553	1	10418	ENST00000591785.1	-3904	ENSG00000262655	SPON1	spondin 1
chr11	59688736	59689147	412	*	Peak_168	100	.	Distal Intergenic	11	59636716	59668980	32265	2	219988	ENST00000300146.9	-19756	ENSG00000166889	PATL1	PAT1 homolog 1, processing body mRNA decay factor
chr11	62304254	62304701	448	*	Peak_169	100	.	Distal Intergenic	11	62296277	62299064	2788	2	404552	ENST00000358585.2	-5190	ENSG00000197745	SCGB1D4	secretoglobin family 1D member 4
chr1	33460741	33461510	770	*	Peak_170	100	.	Distal Intergenic	1	33472645	33496507	23863	1	7579	ENST00000361328.7	-11135	ENSG00000121903	ZSCAN20	zinc finger and SCAN domain containing 20
chr13	98761450	98761892	443	*	Peak_171	100	.	Distal Intergenic	13	98683801	98752654	68854	2	6564	ENST00000376503.9	-8796	ENSG00000088386	SLC15A1	solute carrier family 15 member 1
chr14	92785399	92786001	603	*	Peak_172	100	.	Distal Intergenic	14	92794231	92839963	45733	1	9950	ENST00000163416.6	-8230	ENSG00000066455	GOLGA5	golgin A5
chr15	31353196	31353841	646	*	Peak_173	100	.	Intron (ENST00000307145.3/51621, intron 1 of 1)	15	31366154	31372182	6029	1	51621	ENST00000558844.1	-12313	ENSG00000169926	KLF13	Kruppel like factor 13
chr15	65985143	65985972	830	*	Peak_174	100	.	Intron (ENST00000409699.6/84465, intron 5 of 22)	15	65965175	65971264	6090	2	84465	ENST00000469917.1	-13879	ENSG00000157890	MEGF11	multiple EGF like domains 11
chr16	87871149	87871603	455	*	Peak_175	100	.	Promoter (1-2kb)	16	87830023	87869488	39466	2	8140	ENST00000261622.4	-1661	ENSG00000103257	SLC7A5	solute carrier family 7 member 5
chr18	11020593	11021332	740	*	Peak_176	100	.	Intron (ENST00000302079.10/63895, intron 2 of 50)	18	10670241	11148588	478348	2	63895	ENST00000302079.10	127256	ENSG00000154864	PIEZO2	piezo type mechanosensitive ion channel component 2
chr20	33531163	33531752	590	*	Peak_177	100	.	Intron (ENST00000471007.1/9139, intron 1 of 3)	20	33562334	33623954	61621	1	9139	ENST00000344201.7	-30582	ENSG00000078699	CBFA2T2	CBFA2/RUNX1 translocation partner 2
chr20	52348710	52349153	444	*	Peak_178	100	.	Intron (ENST00000454600.1/101927700, intron 3 of 6)	20	52210645	52646741	436097	1	101927700	ENST00000454600.1	138065	ENSG00000234948	LINC01524	long intergenic non-protein coding RNA 1524
chr2	219076105	219076722	618	*	Peak_179	100	.	3' UTR	2	219054420	219060467	6048	2	3549	ENST00000295731.6	-15638	ENSG00000163501	IHH	Indian hedgehog signaling molecule
chr22	19292259	19292995	737	*	Peak_180	100	.	Promoter (<=1kb)	22	19254034	19291716	37683	2	8218	ENST00000449918.1	-543	ENSG00000070371	CLTCL1	clathrin heavy chain like 1
chr22	32859829	32860409	581	*	Peak_181	100	.	3' UTR	22	32864575	32869058	4484	2	8224	ENST00000467824.1	8649	ENSG00000185666	SYN3	synapsin III
chr2	36754555	36755056	502	*	Peak_182	100	.	5' UTR	2	36773812	36788054	14243	1	5212	ENST00000464309.1	-18756	ENSG00000205221	VIT	vitrin
chr3	157892564	157893149	586	*	Peak_183	100	.	Distal Intergenic	3	158097080	158102887	5808	2	6474	ENST00000425436.7	209738	ENSG00000168779	SHOX2	short stature homeobox 2
chr3	46964795	46965333	539	*	Peak_184	100	.	Intron (ENST00000425441.5/151903, intron 3 of 8)	3	46925290	46976437	51148	2	151903	ENST00000604164.5	11104	ENSG00000160799	CCDC12	coiled-coil domain containing 12
chr3	53748524	53748989	466	*	Peak_185	100	.	Promoter (<=1kb)	3	53749080	53791179	42100	1	776	ENST00000638120.1	-91	ENSG00000157388	CACNA1D	calcium voltage-gated channel subunit alpha1 D
chr5	151789293	151789903	611	*	Peak_186	100	.	Promoter (2-3kb)	5	151786621	151790907	4287	1	10146	ENST00000627077.1	2672	ENSG00000145907	G3BP1	G3BP stress granule assembly factor 1
chr6	159172181	159173137	957	*	Peak_187	100	.	Promoter (2-3kb)	6	159167248	159170007	2760	2	101929122	ENST00000608986.1	-2174	NA	LOC101929122	uncharacterized LOC101929122
chr6	161417838	161418899	1062	*	Peak_188	100	.	Intron (ENST00000366898.5/5071, intron 9 of 11)	6	161130025	161274061	144037	2	56895	ENST00000320285.8	-143777	ENSG00000026652	AGPAT4	1-acylglycerol-3-phosphate O-acyltransferase 4
chr6	162313727	162314274	548	*	Peak_189	100	.	Intron (ENST00000366898.5/5071, intron 2 of 11)	6	162443310	162529787	86478	2	5071	ENST00000648830.1	215513	ENSG00000185345	PRKN	parkin RBR E3 ubiquitin protein ligase
chr6	99810388	99810945	558	*	Peak_190	100	.	Distal Intergenic	6	99993944	100076411	82468	1	728012	ENST00000443234.6	-182999	ENSG00000229315	MCHR2-AS1	MCHR2 antisense RNA 1
chr7	37437049	37437517	469	*	Peak_191	100	.	Intron (ENST00000310758.8/9844, intron 1 of 21)	7	37269454	37448856	179403	2	9844	ENST00000463390.1	11339	ENSG00000155849	ELMO1	engulfment and cell motility 1
chr7	78914572	78914970	399	*	Peak_192	100	.	Intron (ENST00000354212.8/9863, intron 2 of 21)	7	78946707	79008938	62232	2	9863	ENST00000636989.1	93968	ENSG00000187391	MAGI2	membrane associated guanylate kinase, WW and PDZ domain containing 2
chr7	7921981	7922450	470	*	Peak_193	100	.	Intron (ENST00000469183.5/729852, intron 4 of 4)	7	7949853	7950709	857	2	100505921	ENST00000451066.1	28259	NA	LOC100505921	uncharacterized LOC100505921
chr6	156116882	156117393	512	*	Peak_194	100	.	Distal Intergenic	6	155946797	155946879	83	1	100302259	ENST00000408529.1	170085	ENSG00000221456	MIR1202	microRNA 1202
chr15	49091762	49092239	478	*	Peak_195	99	.	Distal Intergenic	15	49106068	49130773	24706	2	9318	ENST00000560240.5	38534	ENSG00000166200	COPS2	COP9 signalosome subunit 2
chr11	62496847	62497504	658	*	Peak_196	99	.	Intron (ENST00000530124.5/79026, intron 2 of 2)	11	62433547	62517357	83811	2	79026	ENST00000525875.1	19853	ENSG00000124942	AHNAK	AHNAK nucleoprotein
chr5	110338590	110339212	623	*	Peak_197	99	.	Intron (ENST00000507188.6/642987, intron 6 of 8)	5	110289233	110430101	140869	2	642987	ENST00000507188.6	90889	ENSG00000186952	TMEM232	transmembrane protein 232
chr10	22711273	22711845	573	*	Peak_198	99	.	Promoter (2-3kb)	10	22537015	22714108	177094	2	5305	ENST00000545335.5	2263	ENSG00000150867	PIP4K2A	phosphatidylinositol-5-phosphate 4-kinase type 2 alpha
chr1	202347944	202348427	484	*	Peak_199	99	.	Promoter (<=1kb)	1	202348699	202592706	244008	1	4660	ENST00000391959.5	-272	ENSG00000077157	PPP1R12B	protein phosphatase 1 regulatory subunit 12B
chr2	191013084	191013639	556	*	Peak_200	99	.	Promoter (<=1kb)	2	190970291	191013955	43665	2	6772	ENST00000409465.5	316	ENSG00000115415	STAT1	signal transducer and activator of transcription 1
chr5	35819621	35820983	1363	*	Peak_201	99	.	Intron (ENST00000510433.1/ENST00000510433.1, intron 1 of 3)	5	35852695	35860948	8254	1	3575	ENST00000508941.5	-31712	ENSG00000168685	IL7R	interleukin 7 receptor
chr1	148987563	148987967	405	*	Peak_202	99	.	Intron (ENST00000524974.5/9659, intron 24 of 45)	1	148979795	148993882	14088	1	9659	ENST00000491426.3	7768	ENSG00000178104	PDE4DIP	phosphodiesterase 4D interacting protein
chr1	190359913	190360430	518	*	Peak_203	99	.	Intron (ENST00000452178.1/ENST00000452178.1, intron 4 of 4)	1	190454807	190474801	19995	2	339479	ENST00000445957.2	114371	ENSG00000162670	BRINP3	BMP/retinoic acid inducible neural specific 3
chr1	31644664	31645458	795	*	Peak_204	99	.	Promoter (<=1kb)	1	31629862	31644887	15026	2	553115	ENST00000373703.4	0	ENSG00000162517	PEF1	penta-EF-hand domain containing 1
chr20	40956241	40956828	588	*	Peak_205	99	.	Distal Intergenic	20	41028818	41124487	95670	1	7150	ENST00000361337.2	-71990	ENSG00000198900	TOP1	DNA topoisomerase I
chr5	68216893	68217630	738	*	Peak_206	99	.	Promoter (<=1kb)	5	68217466	68226542	9077	1	5295	ENST00000517643.1	0	ENSG00000145675	PIK3R1	phosphoinositide-3-kinase regulatory subunit 1
chr5	75043649	75044198	550	*	Peak_207	99	.	Distal Intergenic	5	75047719	75052643	4925	2	104326191	ENST00000503568.1	8445	NA	NA	NA
chr9	33617166	33617692	527	*	Peak_208	99	.	Distal Intergenic	9	33624274	33625293	1020	1	304	ENST00000435128.2	-6582	NA	ANXA2P2	annexin A2 pseudogene 2
chr2	211730266	211730820	555	*	Peak_209	99	.	Intron (ENST00000402597.6/2066, intron 4 of 25)	2	211657597	211665354	7758	2	2066	ENST00000463121.1	-64912	ENSG00000178568	ERBB4	erb-b2 receptor tyrosine kinase 4
chr8	121343083	121343721	639	*	Peak_210	99	.	Distal Intergenic	8	121639293	121643451	4159	1	594842	ENST00000518865.5	-295572	NA	HAS2-AS1	HAS2 antisense RNA 1
chr19	44005597	44006077	481	*	Peak_211	98	.	Promoter (<=1kb)	19	44006700	44009162	2463	1	7773	ENST00000585491.1	-623	ENSG00000159882	ZNF230	zinc finger protein 230
chr2	51731960	51732531	572	*	Peak_212	98	.	Intron (ENST00000440698.1/730100, intron 5 of 10)	2	52373118	52390012	16895	1	105374596	ENST00000435357.1	-640587	ENSG00000225444	LINC01867	long intergenic non-protein coding RNA 1867
chr5	116454134	116454551	418	*	Peak_213	98	.	Intron (ENST00000508424.5/101927233, intron 2 of 2)	5	116449730	116499154	49425	1	101927233	ENST00000514214.1	4404	ENSG00000248445	SEMA6A-AS1	SEMA6A antisense RNA 1
chr6	156698943	156699453	511	*	Peak_214	98	.	Distal Intergenic	6	156776020	157210779	434760	1	57492	ENST00000346085.10	-76567	ENSG00000049618	ARID1B	AT-rich interaction domain 1B
chr2	112053956	112054546	591	*	Peak_215	98	.	Promoter (<=1kb)	2	112055223	112119318	64096	1	84910	ENST00000283206.8	-677	ENSG00000153214	TMEM87B	transmembrane protein 87B
chr16	67063089	67063750	662	*	Peak_216	98	.	Intron (ENST00000561924.6/865, intron 3 of 5)	16	67082085	67098969	16885	1	865	ENST00000566281.1	-18335	ENSG00000067955	CBFB	core-binding factor subunit beta
chr21	45818643	45819046	404	*	Peak_217	98	.	Intron (ENST00000400314.5/54039, intron 2 of 15)	21	45827961	45836419	8459	2	100129027	ENST00000380008.1	17373	ENSG00000205424	LOC100129027	uncharacterized LOC100129027
chr11	128248391	128248875	485	*	Peak_218	98	.	Distal Intergenic	11	128211437	128241433	29997	1	105369564	ENST00000609260.1	36954	ENSG00000272575	LINC02098	long intergenic non-protein coding RNA 2098
chr14	74867714	74868226	513	*	Peak_219	98	.	Intron (ENST00000619947.1/ENST00000619947.1, intron 2 of 3)	14	74853033	74863834	10802	2	283571	ENST00000556489.3	-3880	ENSG00000119608	PROX2	prospero homeobox 2
chr6	36707938	36708395	458	*	Peak_220	98	.	Intron (ENST00000612677.5/401258, intron 2 of 13)	6	36697810	36733183	35374	1	401258	ENST00000612677.5	10128	ENSG00000255587	RAB44	RAB44, member RAS oncogene family
chr13	28526725	28527227	503	*	Peak_221	98	.	Distal Intergenic	13	28385567	28495145	109579	2	2321	ENST00000639477.1	-31580	ENSG00000102755	FLT1	fms related tyrosine kinase 1
chr21	31772553	31773258	706	*	Peak_222	97	.	Distal Intergenic	21	31671033	31732075	61043	2	57466	ENST00000399804.5	-40478	ENSG00000156304	SCAF4	SR-related CTD associated factor 4
chr22	38705027	38705775	749	*	Peak_223	97	.	Promoter (<=1kb)	22	38705723	38733587	27865	1	9567	ENST00000216044.9	0	ENSG00000100226	GTPBP1	GTP binding protein 1
chr1	106430512	106430912	401	*	Peak_224	97	.	Distal Intergenic	1	106818239	106838167	19929	1	105378889	ENST00000415910.2	-387327	ENSG00000237460	LINC01661	long intergenic non-protein coding RNA 1661
chr11	128053112	128053697	586	*	Peak_225	97	.	Distal Intergenic	11	128208749	128241433	32685	1	105369564	ENST00000650607.1	-155052	ENSG00000272575	LINC02098	long intergenic non-protein coding RNA 2098
chr20	53579018	53579644	627	*	Peak_226	97	.	Promoter (2-3kb)	20	53568820	53576027	7208	2	7764	ENST00000437222.1	-2991	ENSG00000171940	ZNF217	zinc finger protein 217
chr3	102715085	102715468	384	*	Peak_227	97	.	Distal Intergenic	3	102435033	102477657	42625	1	131368	ENST00000466937.1	280052	ENSG00000170044	ZPLD1	zona pellucida like domain containing 1
chr5	115132804	115133487	684	*	Peak_228	97	.	Intron (ENST00000282369.7/55521, intron 8 of 9)	5	115141324	115153811	12488	2	55521	ENST00000513485.5	20324	ENSG00000152503	TRIM36	tripartite motif containing 36
chr4	100087497	100088167	671	*	Peak_229	97	.	Intron (ENST00000515026.1/256880, intron 5 of 5)	4	100008071	100195099	187029	1	256880	ENST00000515026.1	79426	ENSG00000245322	LOC256880	uncharacterized LOC256880
chr7	37333147	37333707	561	*	Peak_230	97	.	Intron (ENST00000310758.8/9844, intron 2 of 21)	7	37233105	37342763	109659	2	9844	ENST00000455119.5	9056	ENSG00000155849	ELMO1	engulfment and cell motility 1
chr9	103514254	103514676	423	*	Peak_231	97	.	Distal Intergenic	9	103140523	103325034	184512	2	101928496	ENST00000411575.5	-189220	ENSG00000225564	LINC01492	long intergenic non-protein coding RNA 1492
chr9	104931419	104931873	455	*	Peak_232	97	.	Distal Intergenic	9	104781002	104928237	147236	2	19	ENST00000374736.7	-3182	ENSG00000165029	ABCA1	ATP binding cassette subfamily A member 1
chr11	12889019	12889515	497	*	Peak_233	97	.	Intron (ENST00000527636.5/7003, intron 9 of 12)	11	12879443	12944483	65041	1	7003	ENST00000526600.1	9576	ENSG00000187079	TEAD1	TEA domain transcription factor 1
chr14	51138933	51139707	775	*	Peak_234	97	.	Distal Intergenic	14	50975262	51096061	120800	2	114088	ENST00000298355.7	-42872	ENSG00000100505	TRIM9	tripartite motif containing 9
chr5	57137946	57138448	503	*	Peak_235	97	.	Distal Intergenic	5	57173948	57264679	90732	1	65056	ENST00000424459.7	-35500	ENSG00000062194	GPBP1	GC-rich promoter binding protein 1
chr8	23399859	23400923	1065	*	Peak_236	97	.	Intron (ENST00000389131.7/4017, intron 1 of 13)	8	23360204	23404076	43873	2	4017	ENST00000524168.1	3153	ENSG00000134013	LOXL2	lysyl oxidase like 2
chr8	9108668	9109136	469	*	Peak_237	97	.	Intron (ENST00000518663.1/90459, intron 3 of 3)	8	9136255	9150696	14442	2	79660	ENST00000310455.3	41560	ENSG00000173281	PPP1R3B	protein phosphatase 1 regulatory subunit 3B
chr6	50055281	50055872	592	*	Peak_238	97	.	Distal Intergenic	6	50043575	50048651	5077	2	245915	ENST00000322246.4	-6630	ENSG00000180872	DEFB112	defensin beta 112
chr9	137531596	137532274	679	*	Peak_239	97	.	Intron (ENST00000277531.8/375775, intron 7 of 33)	9	137522737	137547374	24638	2	375775	ENST00000491019.2	15100	ENSG00000130653	PNPLA7	patatin like phospholipase domain containing 7
chrX	114590741	114591245	505	*	Peak_240	97	.	Intron (ENST00000371951.5/3358, intron 1 of 6)	23	114584082	114910061	325980	1	3358	ENST00000371950.3	6659	ENSG00000147246	HTR2C	5-hydroxytryptamine receptor 2C
chr17	60750562	60751339	778	*	Peak_241	97	.	Intron (ENST00000589222.5/54828, intron 6 of 25)	17	60679458	61392831	713374	1	54828	ENST00000588462.5	71104	ENSG00000141376	BCAS3	BCAS3 microtubule associated cell migration factor
chr6	37171597	37172235	639	*	Peak_242	97	.	Promoter (<=1kb)	6	37172468	37174247	1780	1	5292	ENST00000468243.5	-233	ENSG00000137193	PIM1	Pim-1 proto-oncogene, serine/threonine kinase
chr12	31785609	31786215	607	*	Peak_243	96	.	Distal Intergenic	12	31791185	31792241	1057	2	440093	ENST00000340398.4	6026	ENSG00000188375	H3F3C	H3 histone family member 3C
chr7	6228459	6228964	506	*	Peak_244	96	.	Intron (ENST00000350796.7/9265, intron 1 of 12)	7	6161776	6272644	110869	2	9265	ENST00000350796.7	43680	ENSG00000008256	CYTH3	cytohesin 3
chr8	133071788	133072244	457	*	Peak_245	96	.	Promoter (2-3kb)	8	133048579	133074953	26375	2	6503	ENST00000522002.5	2709	ENSG00000155926	SLA	Src like adaptor
chr12	60752591	60753230	640	*	Peak_246	96	.	Distal Intergenic	12	59769059	59775035	5977	1	9194	ENST00000548444.1	983532	ENSG00000118596	SLC16A7	solute carrier family 16 member 7
chr14	93464280	93464856	577	*	Peak_247	96	.	Intron (ENST00000256339.8/57578, intron 1 of 49)	14	93477641	93706904	229264	1	57578	ENST00000621021.1	-12785	ENSG00000133958	UNC79	unc-79 homolog, NALCN channel complex subunit
chr15	100812914	100813364	451	*	Peak_248	96	.	Intron (ENST00000559755.1/ENST00000559755.1, intron 1 of 2)	15	100861924	100885329	23406	1	220	ENST00000558568.1	-48560	ENSG00000184254	ALDH1A3	aldehyde dehydrogenase 1 family member A3
chr15	51202883	51203412	530	*	Peak_249	96	.	Intron (ENST00000559909.1/109729174, intron 1 of 2)	15	51212259	51215224	2966	2	1588	ENST00000559653.1	11812	ENSG00000137869	CYP19A1	cytochrome P450 family 19 subfamily A member 1
chr2	211228186	211228720	535	*	Peak_250	96	.	Distal Intergenic	2	211657597	211665354	7758	2	2066	ENST00000463121.1	436634	ENSG00000178568	ERBB4	erb-b2 receptor tyrosine kinase 4
chr2	9118524	9118937	414	*	Peak_251	96	.	Distal Intergenic	2	9206765	9405678	198914	1	8853	ENST00000281419.7	-87828	ENSG00000151693	ASAP2	ArfGAP with SH3 domain, ankyrin repeat and PH domain 2
chr5	73284901	73285433	533	*	Peak_252	96	.	Intron (ENST00000515556.5/ENST00000515556.5, intron 1 of 3)	5	73337906	73338533	628	1	105379033	ENST00000511174.1	-52473	NA	LINC02230	long intergenic non-protein coding RNA 2230
chr6	31971545	31972351	807	*	Peak_253	96	.	Promoter (<=1kb)	6	31969810	31971685	1876	2	1797	ENST00000491327.5	0	ENSG00000204348	DXO	decapping exoribonuclease
chr8	23171510	23171908	399	*	Peak_254	96	.	Distal Intergenic	8	23135588	23164030	28443	2	8793	ENST00000312584.3	-7480	ENSG00000173530	TNFRSF10D	TNF receptor superfamily member 10d
chr8	123513963	123514556	594	*	Peak_255	96	.	Exon (ENST00000517956.5/114907, exon 5 of 9)	8	123503106	123506625	3520	2	114907	ENST00000524000.5	-7338	ENSG00000156804	FBXO32	F-box protein 32
chr8	30084577	30084989	413	*	Peak_256	96	.	Promoter (1-2kb)	8	30063012	30083208	20197	2	51669	ENST00000545648.2	-1369	ENSG00000133872	SARAF	store-operated calcium entry associated regulatory factor
chr10	102811920	102812588	669	*	Peak_257	96	.	Intron (ENST00000448841.6/54838, intron 3 of 3)	10	102830948	102831703	756	2	1586	ENST00000469683.1	19115	ENSG00000148795	CYP17A1	cytochrome P450 family 17 subfamily A member 1
chr12	96465954	96466410	457	*	Peak_258	96	.	Intron (ENST00000548740.1/ENST00000548740.1, intron 2 of 3)	12	96489571	96501201	11631	1	144535	ENST00000554621.1	-23161	ENSG00000188596	CFAP54	cilia and flagella associated protein 54
chr13	42740394	42740982	589	*	Peak_259	96	.	Distal Intergenic	13	42781550	42791547	9998	1	144809	ENST00000537894.5	-40568	ENSG00000179813	FAM216B	family with sequence similarity 216 member B
chr22	39168050	39168497	448	*	Peak_260	96	.	Distal Intergenic	22	39147118	39152674	5557	2	23492	ENST00000482294.1	-15376	ENSG00000100307	CBX7	chromobox 7
chr2	78870843	78871267	425	*	Peak_261	96	.	Distal Intergenic	2	79025686	79028505	2820	1	130120	ENST00000393897.6	-154419	ENSG00000143954	REG3G	regenerating family member 3 gamma
chr2	96927936	96928386	451	*	Peak_262	96	.	Intron (ENST00000490605.2/51252, intron 9 of 16)	2	96921531	96950109	28579	2	51252	ENST00000478671.6	21723	ENSG00000168754	FAM178B	family with sequence similarity 178 member B
chr3	105967714	105968174	461	*	Peak_263	96	.	Distal Intergenic	3	105776522	105869552	93031	2	868	ENST00000443752.2	-98162	ENSG00000114423	CBLB	Cbl proto-oncogene B
chr5	33961187	33961683	497	*	Peak_264	96	.	Intron (ENST00000296589.8/51151, intron 3 of 6)	5	33947268	33984237	36970	2	51151	ENST00000510600.1	22554	ENSG00000164175	SLC45A2	solute carrier family 45 member 2
chr8	33360641	33361468	828	*	Peak_265	96	.	Exon (ENST00000606064.2/ENST00000606064.2, exon 1 of 1)	8	33371829	33377556	5728	2	84750	ENST00000519440.5	16088	ENSG00000172728	FUT10	fucosyltransferase 10
chr1	39790017	39790541	525	*	Peak_266	96	.	Promoter (1-2kb)	1	39788976	39790171	1196	1	101929536	ENST00000566366.1	1041	ENSG00000261798	LOC101929536	uncharacterized LOC101929536
chr12	98612743	98613428	686	*	Peak_267	96	.	3' UTR	12	98601065	98602168	1104	1	5250	ENST00000547869.1	11678	ENSG00000075415	SLC25A3	solute carrier family 25 member 3
chr2	159497493	159498149	657	*	Peak_268	96	.	Intron (ENST00000392782.5/29994, intron 2 of 35)	2	159438303	159516659	78357	2	29994	ENST00000482503.5	18510	ENSG00000123636	BAZ2B	bromodomain adjacent to zinc finger domain 2B
chr4	915380	915772	393	*	Peak_269	96	.	Promoter (<=1kb)	4	904653	915756	11104	2	2580	ENST00000510022.5	0	ENSG00000178950	GAK	cyclin G associated kinase
chr9	135887485	135888060	576	*	Peak_270	96	.	Intron (ENST00000389532.8/157922, intron 1 of 16)	9	135809581	135882897	73317	2	157922	ENST00000312405.10	-4588	ENSG00000130559	CAMSAP1	calmodulin regulated spectrin associated protein 1
chr1	61832925	61833394	470	*	Peak_271	96	.	Exon (ENST00000635023.1/10207, exon 17 of 36)	1	61805510	62163504	357995	1	10207	ENST00000484937.5	27415	ENSG00000132849	PATJ	PATJ crumbs cell polarity complex component
chr17	39364174	39365153	980	*	Peak_272	96	.	Intron (ENST00000264658.10/84961, intron 1 of 14)	17	39260587	39401623	141037	2	84961	ENST00000394294.7	36470	ENSG00000108306	FBXL20	F-box and leucine rich repeat protein 20
chr4	51901131	51901814	684	*	Peak_273	96	.	Promoter (1-2kb)	4	51899337	51913723	14387	1	23142	ENST00000512199.5	1794	ENSG00000109184	DCUN1D4	defective in cullin neddylation 1 domain containing 4
chr10	69090952	69091446	495	*	Peak_274	96	.	Promoter (2-3kb)	10	69088118	69104811	16694	1	5552	ENST00000242465.3	2834	ENSG00000122862	SRGN	serglycin
chr1	155563906	155564584	679	*	Peak_275	96	.	Promoter (1-2kb)	1	155481411	155562807	81397	2	55870	ENST00000548830.1	-1099	ENSG00000116539	ASH1L	ASH1 like histone lysine methyltransferase
chr16	31505673	31506150	478	*	Peak_276	96	.	Promoter (2-3kb)	16	31499242	31508154	8913	2	64755	ENST00000566148.1	2004	ENSG00000140688	C16orf58	chromosome 16 open reading frame 58
chr20	47360349	47361316	968	*	Peak_277	96	.	Distal Intergenic	20	47209214	47356889	147676	2	23613	ENST00000619049.4	-3460	ENSG00000101040	ZMYND8	zinc finger MYND-type containing 8
chr6	107704795	107705228	434	*	Peak_278	96	.	3' UTR	6	107718445	107732103	13659	2	256380	ENST00000476798.1	26875	ENSG00000146285	SCML4	Scm polycomb group protein like 4
chr4	63367379	63367928	550	*	Peak_279	96	.	Distal Intergenic	4	64280075	64281536	1462	2	253017	ENST00000511997.1	913608	ENSG00000205678	TECRL	trans-2,3-enoyl-CoA reductase like
chr6	95563346	95564034	689	*	Peak_280	96	.	Distal Intergenic	6	95575183	95577450	2268	2	101927288	ENST00000564541.1	13416	ENSG00000261366	MANEA-DT	MANEA divergent transcript
chr6	33508570	33509044	475	*	Peak_281	95	.	Distal Intergenic	6	33540046	33584752	44707	1	449520	ENST00000612409.1	-31002	ENSG00000204188	GGNBP1	gametogenetin binding protein 1 (pseudogene)
chr11	82557594	82558128	535	*	Peak_282	95	.	Intron (ENST00000532217.1/101928989, intron 3 of 4)	11	81879854	82403913	524060	2	101928989	ENST00000500502.5	-153681	ENSG00000245832	MIR4300HG	MIR4300 host gene
chr1	160578950	160579907	958	*	Peak_283	95	.	Promoter (<=1kb)	1	160541095	160579516	38422	2	8832	ENST00000534968.5	0	ENSG00000066294	CD84	CD84 molecule
chr2	223890255	223891158	904	*	Peak_284	95	.	Intron (ENST00000233055.8/57590, intron 8 of 11)	2	223884669	223894460	9792	2	57590	ENST00000491453.1	3302	ENSG00000085449	WDFY1	WD repeat and FYVE domain containing 1
chr3	101827611	101828296	686	*	Peak_285	95	.	Promoter (<=1kb)	3	101827991	101852126	24136	1	64332	ENST00000461724.5	0	ENSG00000144802	NFKBIZ	NFKB inhibitor zeta
chr10	113952239	113952806	568	*	Peak_286	95	.	Distal Intergenic	10	114044056	114046908	2853	1	153	ENST00000369295.3	-91250	ENSG00000043591	ADRB1	adrenoceptor beta 1
chr1	108956981	108957525	545	*	Peak_287	95	.	Intron (ENST00000357393.5/254268, intron 1 of 5)	1	108929939	108963450	33512	2	23155	ENST00000369976.5	5925	ENSG00000121940	CLCC1	chloride channel CLIC like 1
chr18	22599929	22600668	740	*	Peak_288	95	.	Distal Intergenic	18	22723503	22731565	8063	2	101927571	ENST00000581177.1	130897	ENSG00000266850	LOC101927571	uncharacterized LOC101927571
chr6	80144157	80144836	680	*	Peak_289	95	.	Intron (ENST00000369760.8/594, intron 3 of 5)	6	80127269	80135887	8619	1	594	ENST00000486968.1	16888	ENSG00000083123	BCKDHB	branched chain keto acid dehydrogenase E1 subunit beta
chr12	116329964	116331199	1236	*	Peak_290	94	.	Distal Intergenic	12	115953872	116277719	323848	2	23389	ENST00000281928.8	-52245	ENSG00000123066	MED13L	mediator complex subunit 13L
chr8	124100614	124101103	490	*	Peak_291	94	.	Exon (ENST00000522917.5/654463, exon 38 of 41)	8	123984138	124040782	56645	2	439941	ENST00000518567.1	-59832	ENSG00000181171	FER1L6-AS1	FER1L6 antisense RNA 1
chr6	134458808	134459242	435	*	Peak_292	94	.	Intron (ENST00000431422.1/154092, intron 1 of 2)	6	134447430	134454581	7152	2	101928231	ENST00000422736.1	-4227	NA	CT69	cancer/testis associated transcript 69
chr8	11491676	11492168	493	*	Peak_293	94	.	Promoter (1-2kb)	8	11494001	11564604	70604	1	640	ENST00000259089.8	-1833	ENSG00000136573	BLK	BLK proto-oncogene, Src family tyrosine kinase
chr9	99040733	99041271	539	*	Peak_294	94	.	Promoter (2-3kb)	9	99038673	99041377	2705	1	1306	ENST00000496686.1	2060	ENSG00000204291	COL15A1	collagen type XV alpha 1 chain
chr8	108280025	108280447	423	*	Peak_295	94	.	Intron (ENST00000518634.1/3646, intron 2 of 2)	8	108234284	108248802	14519	2	3646	ENST00000518442.5	-31223	ENSG00000104408	EIF3E	eukaryotic translation initiation factor 3 subunit E
chr1	33430871	33431434	564	*	Peak_296	94	.	Promoter (<=1kb)	1	33372326	33431052	58727	2	1912	ENST00000484692.1	0	ENSG00000134686	PHC2	polyhomeotic homolog 2
chr13	40771476	40772479	1004	*	Peak_297	94	.	Promoter (<=1kb)	13	40729135	40771173	42039	2	10240	ENST00000323563.7	-303	ENSG00000102738	MRPS31	mitochondrial ribosomal protein S31
chr2	132400480	132401109	630	*	Peak_298	94	.	Distal Intergenic	2	132416574	132646559	229986	1	2863	ENST00000329321.3	-15465	ENSG00000183840	GPR39	G protein-coupled receptor 39
chr3	57950935	57952005	1071	*	Peak_299	94	.	Distal Intergenic	3	57916981	57926290	9310	1	7871	ENST00000497084.1	33954	ENSG00000163681	SLMAP	sarcolemma associated protein
chr5	131463723	131464135	413	*	Peak_300	94	.	3' UTR	5	131464050	131472920	8871	2	51735	ENST00000504919.1	8785	ENSG00000158987	RAPGEF6	Rap guanine nucleotide exchange factor 6
chr6	108952298	108952825	528	*	Peak_301	94	.	Intron (ENST00000368972.7/84071, intron 11 of 16)	6	108959460	108965117	5658	1	84071	ENST00000481850.1	-6635	ENSG00000118690	ARMC2	armadillo repeat containing 2
chr7	7476117	7476653	537	*	Peak_302	94	.	Intron (ENST00000399429.7/340267, intron 14 of 34)	7	7431218	7437435	6218	2	340267	ENST00000435823.1	-38682	ENSG00000215018	COL28A1	collagen type XXVIII alpha 1 chain
chr8	130641579	130642059	481	*	Peak_303	94	.	Intron (ENST00000523502.1/ENST00000523502.1, intron 1 of 2)	8	130052842	130443660	390819	2	50807	ENST00000518721.5	-197919	ENSG00000153317	ASAP1	ArfGAP with SH3 domain, ankyrin repeat and PH domain 1
chr8	57222659	57223080	422	*	Peak_304	94	.	Exon (ENST00000523341.5/100507651, exon 3 of 5)	8	57219379	57220738	1360	1	100507651	ENST00000517611.1	3280	ENSG00000253301	LINC01606	long intergenic non-protein coding RNA 1606
chr8	85443254	85444143	890	*	Peak_305	94	.	Exon (ENST00000285381.2/761, exon 4 of 7)	8	85438858	85442433	3576	1	761	ENST00000522207.1	4396	ENSG00000164879	CA3	carbonic anhydrase 3
chr2	140440141	140440638	498	*	Peak_306	93	.	Intron (ENST00000389484.7/53353, intron 66 of 90)	2	140231772	140358068	126297	2	53353	ENST00000437977.5	-82073	ENSG00000168702	LRP1B	LDL receptor related protein 1B
chr8	113028602	113029076	475	*	Peak_307	93	.	Intron (ENST00000343508.7/114788, intron 6 of 71)	8	113098525	113173820	75296	2	114788	ENST00000519485.1	144744	ENSG00000164796	CSMD3	CUB and Sushi multiple domains 3
chr6	170308473	170308857	385	*	Peak_308	93	.	Promoter (1-2kb)	6	170306758	170405642	98885	1	84498	ENST00000625626.1	1715	ENSG00000112584	FAM120B	family with sequence similarity 120B
chr2	182103733	182104304	572	*	Peak_309	93	.	Promoter (<=1kb)	2	182103601	182117917	14317	1	151242	ENST00000494189.1	132	ENSG00000150722	PPP1R1C	protein phosphatase 1 regulatory inhibitor subunit 1C
chr15	68232859	68233550	692	*	Peak_310	93	.	Intron (ENST00000538696.5/54982, intron 1 of 6)	15	68206992	68229743	22752	2	54982	ENST00000249806.10	-3116	ENSG00000128973	CLN6	CLN6 transmembrane ER protein
chr11	128575427	128576195	769	*	Peak_311	93	.	Intron (ENST00000392668.8/2113, intron 1 of 9)	11	128571808	128587523	15716	2	2113	ENST00000527676.2	11328	ENSG00000134954	ETS1	ETS proto-oncogene 1, transcription factor
chr1	215542803	215543431	629	*	Peak_312	93	.	Distal Intergenic	1	215567392	215621807	54416	1	51133	ENST00000259154.8	-23961	ENSG00000136636	KCTD3	potassium channel tetramerization domain containing 3
chr1	39756746	39757260	515	*	Peak_313	93	.	3' UTR	1	39761199	39763914	2716	1	10450	ENST00000467741.2	-3939	ENSG00000084072	PPIE	peptidylprolyl isomerase E
chr4	106315025	106315577	553	*	Peak_314	93	.	Promoter (<=1kb)	4	106315544	106331730	16187	1	9255	ENST00000510207.5	0	ENSG00000164022	AIMP1	aminoacyl tRNA synthetase complex interacting multifunctional protein 1
chr4	153151805	153152385	581	*	Peak_315	93	.	Promoter (<=1kb)	4	153152342	153157172	4831	1	23321	ENST00000491446.1	0	ENSG00000109654	TRIM2	tripartite motif containing 2
chr4	47463359	47463779	421	*	Peak_316	93	.	Promoter (<=1kb)	4	47450796	47463719	12924	2	54951	ENST00000381571.5	0	ENSG00000169019	COMMD8	COMM domain containing 8
chr12	24597698	24598135	438	*	Peak_317	92	.	Distal Intergenic	12	24566964	24584168	17205	2	144360	ENST00000483544.1	-13530	ENSG00000197503	LINC00477	long intergenic non-protein coding RNA 477
chr17	36191374	36192297	924	*	Peak_318	92	.	Intron (ENST00000618848.1/ENST00000618848.1, intron 1 of 1)	17	36194996	36196457	1462	2	414062	ENST00000616702.1	4160	ENSG00000276085	CCL3L3	C-C motif chemokine ligand 3 like 3
chr1	99441365	99441839	475	*	Peak_319	92	.	Distal Intergenic	1	99472332	99493149	20818	2	101928270	ENST00000634316.1	51310	ENSG00000224445	LINC01708	long intergenic non-protein coding RNA 1708
chr3	185746127	185746613	487	*	Peak_320	92	.	Intron (ENST00000382199.6/10644, intron 2 of 15)	3	185728244	185728587	344	1	646600	ENST00000465364.1	17883	ENSG00000163915	IGF2BP2-AS1	IGF2BP2 antisense RNA 1
chr1	40755332	40755773	442	*	Peak_321	92	.	Promoter (<=1kb)	1	40754355	40754446	92	1	407034	ENST00000362104.3	977	ENSG00000198974	MIR30E	microRNA 30e
chr11	124301761	124302267	507	*	Peak_322	92	.	Distal Intergenic	11	124309812	124310837	1026	2	283159	ENST00000357821.2	8570	ENSG00000196341	OR8D1	olfactory receptor family 8 subfamily D member 1
chr8	87623918	87624602	685	*	Peak_323	92	.	Intron (ENST00000440763.6/ENST00000440763.6, intron 3 of 3)	8	87870743	87874068	3326	2	138009	ENST00000319675.4	249466	ENSG00000176566	DCAF4L2	DDB1 and CUL4 associated factor 4 like 2
chr4	83215713	83216230	518	*	Peak_324	92	.	Distal Intergenic	4	83263824	83279058	15235	2	27235	ENST00000503915.5	62828	ENSG00000173085	COQ2	coenzyme Q2, polyprenyltransferase
chr9	4776702	4777192	491	*	Peak_325	92	.	Distal Intergenic	9	4792869	4861064	68196	1	10171	ENST00000381750.8	-15677	ENSG00000120158	RCL1	RNA terminal phosphate cyclase like 1
chr20	53847440	53847862	423	*	Peak_326	92	.	Distal Intergenic	20	53875252	53875557	306	2	391257	ENST00000497904.1	27695	NA	SUMO1P1	SUMO1 pseudogene 1
chr12	24513309	24513879	571	*	Peak_327	91	.	Intron (ENST00000646273.1/6660, intron 1 of 16)	12	24367935	24562382	194448	2	6660	ENST00000538905.1	48503	ENSG00000134532	SOX5	SRY-box 5
chr1	43472379	43472736	358	*	Peak_328	91	.	Distal Intergenic	1	43451003	43453989	2987	2	81888	ENST00000583037.5	-18390	ENSG00000178922	HYI	hydroxypyruvate isomerase (putative)
chr1	42833549	42834408	860	*	Peak_329	91	.	Intron (ENST00000372517.7/114625, intron 4 of 11)	1	42829915	42844985	15071	1	114625	ENST00000328249.3	3634	ENSG00000164010	ERMAP	erythroblast membrane associated protein (Scianna blood group)
chr10	70405221	70406255	1035	*	Peak_330	91	.	Promoter (<=1kb)	10	70404379	70428618	24240	1	1979	ENST00000373218.4	842	ENSG00000148730	EIF4EBP2	eukaryotic translation initiation factor 4E binding protein 2
chr19	41859775	41860132	358	*	Peak_331	91	.	Promoter (<=1kb)	19	41859918	41872926	13009	1	6223	ENST00000598742.5	0	ENSG00000105372	RPS19	ribosomal protein S19
chr2	143090652	143091164	513	*	Peak_332	91	.	Promoter (<=1kb)	2	143091362	143238352	146991	1	55843	ENST00000409869.5	-198	ENSG00000075884	ARHGAP15	Rho GTPase activating protein 15
chr7	12497041	12497439	399	*	Peak_333	91	.	Promoter (<=1kb)	7	12496429	12541910	45482	1	102725191	ENST00000418428.6	612	ENSG00000226690	LOC102725191	uncharacterized LOC102725191
chr7	148964326	148964891	566	*	Peak_334	91	.	Promoter (1-2kb)	7	148963315	148963410	96	1	6086	ENST00000516507.1	1011	ENSG00000252316	RNY4	RNA, Ro60-associated Y4
chr7	151057408	151057888	481	*	Peak_335	91	.	Promoter (<=1kb)	7	151054009	151057848	3840	2	1020	ENST00000297518.4	0	ENSG00000164885	CDK5	cyclin dependent kinase 5
chr8	53343846	53344775	930	*	Peak_336	91	.	Distal Intergenic	8	53225724	53251697	25974	2	4986	ENST00000265572.7	-92149	ENSG00000082556	OPRK1	opioid receptor kappa 1
chr1	147593793	147594307	515	*	Peak_337	91	.	Intron (ENST00000234739.7/607, intron 1 of 9)	1	147600196	147611693	11498	1	607	ENST00000497938.1	-5889	ENSG00000116128	BCL9	BCL9 transcription coactivator
chr14	60247672	60248290	619	*	Peak_338	91	.	Promoter (<=1kb)	14	60249268	60299087	49820	1	5494	ENST00000395076.8	-978	ENSG00000100614	PPM1A	protein phosphatase, Mg2+/Mn2+ dependent 1A
chr15	101167340	101167933	594	*	Peak_339	91	.	Distal Intergenic	15	101178602	101187870	9269	2	22856	ENST00000561414.1	19937	ENSG00000131873	CHSY1	chondroitin sulfate synthase 1
chr19	17305753	17306159	407	*	Peak_340	91	.	Promoter (<=1kb)	19	17305668	17306843	1176	1	64981	ENST00000252602.1	85	ENSG00000130312	MRPL34	mitochondrial ribosomal protein L34
chr20	35767908	35769230	1323	*	Peak_341	91	.	Promoter (2-3kb)	20	35771974	35863400	91427	1	51230	ENST00000461122.5	-2744	ENSG00000025293	PHF20	PHD finger protein 20
chr3	71496535	71497160	626	*	Peak_342	91	.	Promoter (2-3kb)	3	71112550	71493570	381021	2	27086	ENST00000650295.1	-2965	ENSG00000114861	FOXP1	forkhead box P1
chr7	107169967	107170691	725	*	Peak_343	91	.	Promoter (<=1kb)	7	107169773	107201635	31863	1	26959	ENST00000485846.5	194	ENSG00000105856	HBP1	HMG-box transcription factor 1
chr9	27460212	27460863	652	*	Peak_344	91	.	Intron (ENST00000262244.5/79817, intron 1 of 3)	9	27359024	27421714	62691	2	79817	ENST00000603061.1	-38498	ENSG00000120162	MOB3B	MOB kinase activator 3B
chr16	28145786	28146384	599	*	Peak_345	91	.	Promoter (<=1kb)	16	28125769	28146303	20535	2	23214	ENST00000563138.5	0	ENSG00000169180	XPO6	exportin 6
chr4	104061554	104062070	517	*	Peak_346	91	.	Distal Intergenic	4	103586031	103719816	133786	2	6870	ENST00000304883.2	-341738	ENSG00000169836	TACR3	tachykinin receptor 3
chr6	44370066	44370814	749	*	Peak_347	91	.	3' UTR	6	44387525	44450426	62902	1	988	ENST00000371477.3	-16711	ENSG00000096401	CDC5L	cell division cycle 5 like
chr18	41999381	41999854	474	*	Peak_348	91	.	Intron (ENST00000262039.8/5289, intron 9 of 24)	18	42025331	42081479	56149	1	5289	ENST00000593098.5	-25477	ENSG00000078142	PIK3C3	phosphatidylinositol 3-kinase catalytic subunit type 3
chr20	23135206	23136134	929	*	Peak_349	91	.	Promoter (2-3kb)	20	23125068	23132621	7554	2	200261	ENST00000443744.1	-2585	ENSG00000233746	LINC00656	long intergenic non-protein coding RNA 656
chr5	77795881	77796254	374	*	Peak_350	91	.	Intron (ENST00000522370.1/6902, intron 1 of 3)	5	77691166	77776361	85196	2	6902	ENST00000380377.8	-19520	ENSG00000171530	TBCA	tubulin folding cofactor A
chr10	122938903	122939436	534	*	Peak_351	91	.	Intron (ENST00000368891.9/80007, intron 4 of 5)	10	122932409	122933459	1051	2	80007	ENST00000462191.1	-5444	ENSG00000119965	C10orf88	chromosome 10 open reading frame 88
chr10	15111634	15112053	420	*	Peak_352	91	.	Promoter (1-2kb)	10	15102584	15109828	7245	2	9397	ENST00000466201.1	-1806	ENSG00000152465	NMT2	N-myristoyltransferase 2
chr10	28311422	28311829	408	*	Peak_353	91	.	Intron (ENST00000441595.2/143098, intron 2 of 11)	10	28289258	28289350	93	2	102465880	ENST00000621498.1	-22072	ENSG00000275036	MIR8086	microRNA 8086
chr10	45398876	45399265	390	*	Peak_354	91	.	Intron (ENST00000542434.5/240, intron 3 of 12)	10	45374280	45445687	71408	1	240	ENST00000612635.4	24596	ENSG00000012779	ALOX5	arachidonate 5-lipoxygenase
chr10	77649017	77649477	461	*	Peak_355	91	.	Distal Intergenic	10	76877167	77638369	761203	2	3778	ENST00000372443.6	-10648	ENSG00000156113	KCNMA1	potassium calcium-activated channel subfamily M alpha 1
chr11	11415108	11415583	476	*	Peak_356	91	.	Intron (ENST00000227756.4/374378, intron 3 of 10)	11	11351942	11353357	1416	2	283106	ENST00000528848.2	-61751	ENSG00000254598	CSNK2A3	casein kinase 2 alpha 3
chr11	12693543	12694184	642	*	Peak_357	91	.	Intron (ENST00000527636.5/7003, intron 2 of 12)	11	12675503	12939065	263563	1	7003	ENST00000527575.5	18040	ENSG00000187079	TEAD1	TEA domain transcription factor 1
chr11	45146650	45147253	604	*	Peak_358	91	.	Promoter (<=1kb)	11	45146675	45204777	58103	1	56981	ENST00000526442.5	0	ENSG00000019485	PRDM11	PR/SET domain 11
chr1	179534592	179535111	520	*	Peak_359	91	.	Promoter (<=1kb)	1	179534493	179554713	20221	1	126859	ENST00000484455.1	99	ENSG00000162779	AXDND1	axonemal dynein light chain domain containing 1
chr11	90932050	90932473	424	*	Peak_360	91	.	Distal Intergenic	11	90869121	90869202	82	2	100302228	ENST00000408659.1	-62848	ENSG00000221586	MIR1261	microRNA 1261
chr1	203038128	203038624	497	*	Peak_361	91	.	5' UTR	1	203034484	203078740	44257	1	8497	ENST00000447715.6	3644	ENSG00000143847	PPFIA4	PTPRF interacting protein alpha 4
chr12	110887687	110888123	437	*	Peak_362	91	.	Intron (ENST00000545036.5/160762, intron 7 of 10)	12	110913133	110914290	1158	2	4633	ENST00000549029.1	26167	ENSG00000111245	MYL2	myosin light chain 2
chr12	233610	233984	375	*	Peak_363	91	.	Intron (ENST00000445055.6/6540, intron 5 of 12)	12	223114	237241	14128	2	6540	ENST00000542379.1	3257	ENSG00000010379	SLC6A13	solute carrier family 6 member 13
chr1	224801123	224801590	468	*	Peak_364	91	.	Distal Intergenic	1	224896262	225399269	503008	1	127602	ENST00000445597.6	-94672	ENSG00000185842	DNAH14	dynein axonemal heavy chain 14
chr12	78636185	78636609	425	*	Peak_365	91	.	Distal Intergenic	12	78863993	79450279	586287	1	6857	ENST00000393240.7	-227384	ENSG00000067715	SYT1	synaptotagmin 1
chr12	79433007	79433780	774	*	Peak_366	91	.	Intron (ENST00000393240.7/6857, intron 10 of 11)	12	79419257	79419321	65	1	100302136	ENST00000408861.1	13750	ENSG00000221788	MIR1252	microRNA 1252
chr12	94267119	94267907	789	*	Peak_367	91	.	Promoter (1-2kb)	12	94265131	94279986	14856	1	10154	ENST00000549187.1	1988	ENSG00000136040	PLXNC1	plexin C1
chr13	20262437	20262835	399	*	Peak_368	91	.	Distal Intergenic	13	20221969	20232395	10427	2	10804	ENST00000356192.7	-30042	ENSG00000121742	GJB6	gap junction protein beta 6
chr13	90236196	90236672	477	*	Peak_369	91	.	Distal Intergenic	13	90231182	90231277	96	1	693207	ENST00000638396.1	5014	ENSG00000283783	MIR622	microRNA 622
chr14	72675261	72675921	661	*	Peak_370	91	.	Promoter (<=1kb)	14	72671311	72675771	4461	2	8110	ENST00000556997.5	0	ENSG00000205683	DPF3	double PHD fingers 3
chr14	81794580	81795091	512	*	Peak_371	91	.	Intron (ENST00000554814.1/ENST00000554814.1, intron 2 of 3)	14	81734612	81743138	8527	2	102724294	ENST00000556144.1	-51442	ENSG00000258718	LINC02311	long intergenic non-protein coding RNA 2311
chr14	87945579	87946107	529	*	Peak_372	91	.	3' UTR	14	87934772	87949899	15128	2	2581	ENST00000555179.1	3792	ENSG00000054983	GALC	galactosylceramidase
chr15	39988226	39988641	416	*	Peak_373	91	.	Promoter (2-3kb)	15	39991166	40035591	44426	1	440275	ENST00000558629.5	-2525	ENSG00000128829	EIF2AK4	eukaryotic translation initiation factor 2 alpha kinase 4
chr15	73306184	73306582	399	*	Peak_374	91	.	Distal Intergenic	15	73298299	73301550	3252	1	4756	ENST00000558886.1	7885	ENSG00000067141	NEO1	neogenin 1
chr15	77993787	77994226	440	*	Peak_375	91	.	Exon (ENST00000562716.1/ENST00000562716.1, exon 2 of 3)	15	77998519	78001663	3145	2	23102	ENST00000459715.1	7437	ENSG00000167202	TBC1D2B	TBC1 domain family member 2B
chr15	96554206	96554661	456	*	Peak_376	91	.	Distal Intergenic	15	96333261	96333307	47	1	100302258	ENST00000410719.1	220945	ENSG00000283888	MIR1469	microRNA 1469
chr16	66927330	66927920	591	*	Peak_377	91	.	Promoter (1-2kb)	16	66921685	66925644	3960	2	6236	ENST00000299759.10	-1686	ENSG00000166592	RRAD	RRAD, Ras related glycolysis inhibitor and calcium channel regulator
chr17	55816796	55817338	543	*	Peak_378	91	.	Intron (ENST00000573500.5/58488, intron 5 of 5)	17	55773736	55823090	49355	1	58488	ENST00000572536.1	43060	ENSG00000141179	PCTP	phosphatidylcholine transfer protein
chr17	7687639	7688333	695	*	Peak_379	91	.	Promoter (<=1kb)	17	7688321	7703502	15182	1	55135	ENST00000396463.6	0	ENSG00000141499	WRAP53	WD repeat containing antisense to TP53
chr19	10197717	10198349	633	*	Peak_380	91	.	Promoter (2-3kb)	19	10133346	10195135	61790	2	1786	ENST00000340748.8	-2582	ENSG00000130816	DNMT1	DNA methyltransferase 1
chr19	49335611	49335975	365	*	Peak_381	91	.	Promoter (<=1kb)	19	49335464	49337217	1754	1	951	ENST00000595660.1	147	ENSG00000104894	CD37	CD37 molecule
chr20	24594548	24594948	401	*	Peak_382	91	.	Intron (ENST00000376862.3/79953, intron 3 of 3)	20	24584902	24597153	12252	1	79953	ENST00000482637.1	9646	ENSG00000101463	SYNDIG1	synapse differentiation inducing 1
chr20	32789626	32790080	455	*	Peak_383	91	.	Intron (ENST00000328111.6/1789, intron 7 of 22)	20	32779852	32809356	29505	1	1789	ENST00000201963.3	9774	ENSG00000088305	DNMT3B	DNA methyltransferase 3 beta
chr20	62062268	62062740	473	*	Peak_384	91	.	Promoter (1-2kb)	20	62012874	62064366	51493	2	6874	ENST00000608887.1	1626	ENSG00000130699	TAF4	TATA-box binding protein associated factor 4
chr2	125652413	125652877	465	*	Peak_385	91	.	Distal Intergenic	2	126110099	126117985	7887	2	105373600	ENST00000455174.2	465108	ENSG00000226813	LINC01941	long intergenic non-protein coding RNA 1941
chr2	127176387	127177535	1149	*	Peak_386	91	.	Distal Intergenic	2	127184120	127205767	21648	2	339761	ENST00000335247.11	28232	ENSG00000186684	CYP27C1	cytochrome P450 family 27 subfamily C member 1
chr2	201280253	201280897	645	*	Peak_387	91	.	Intron (ENST00000392263.6/841, intron 7 of 8)	2	201272638	201287092	14455	1	841	ENST00000444430.2	7615	ENSG00000064012	CASP8	caspase 8
chr22	26435201	26435814	614	*	Peak_388	91	.	Intron (ENST00000215906.5/57168, intron 2 of 3)	22	26429273	26445015	15743	1	57168	ENST00000215906.5	5928	ENSG00000128203	ASPHD2	aspartate beta-hydroxylase domain containing 2
chr22	36354793	36355177	385	*	Peak_389	91	.	Intron (ENST00000216181.10/4627, intron 1 of 40)	22	36348928	36365111	16184	2	4627	ENST00000456729.1	9934	ENSG00000100345	MYH9	myosin heavy chain 9
chr2	59842592	59842961	370	*	Peak_390	91	.	Intron (ENST00000606382.1/ENST00000606382.1, intron 1 of 3)	2	60340166	60383036	42871	2	106660609	ENST00000441598.2	540075	ENSG00000228590	MIR4432HG	MIR4432 host gene
chr2	86038377	86038821	445	*	Peak_391	91	.	Promoter (<=1kb)	2	86031504	86038917	7414	2	25885	ENST00000492034.1	96	ENSG00000068654	POLR1A	RNA polymerase I subunit A
chr2	99968633	99969023	391	*	Peak_392	91	.	Intron (ENST00000409236.6/3899, intron 5 of 22)	2	99630578	100006845	376268	2	3899	ENST00000430789.1	37822	ENSG00000144218	AFF3	AF4/FMR2 family member 3
chr3	32597922	32598383	462	*	Peak_393	91	.	Distal Intergenic	3	32525971	32570874	44904	2	51143	ENST00000273130.8	-27048	ENSG00000144635	DYNC1LI1	dynein cytoplasmic 1 light intermediate chain 1
chr3	59052903	59053431	529	*	Peak_394	91	.	Promoter (2-3kb)	3	58742006	59050084	308079	2	200844	ENST00000295966.11	-2819	ENSG00000163689	C3orf67	chromosome 3 open reading frame 67
chr3	73748963	73749463	501	*	Peak_395	91	.	Distal Intergenic	3	73808601	73902866	94266	1	105377165	ENST00000498832.1	-59138	NA	LINC02005	long intergenic non-protein coding RNA 2005
chr3	74185745	74186147	403	*	Peak_396	91	.	Distal Intergenic	3	74264385	74267539	3155	2	5067	ENST00000477856.1	81392	ENSG00000113805	CNTN3	contactin 3
chr4	109714380	109714872	493	*	Peak_397	91	.	3' UTR	4	109717548	109718761	1214	2	81579	ENST00000502772.1	3889	ENSG00000123739	PLA2G12A	phospholipase A2 group XIIA
chr4	15992034	15992615	582	*	Peak_398	91	.	Exon (ENST00000447510.6/8842, exon 16 of 27)	4	15985511	15986037	527	2	8842	ENST00000511270.1	-5997	ENSG00000007062	PROM1	prominin 1
chr4	23135987	23136343	357	*	Peak_399	91	.	Distal Intergenic	4	22754413	22819282	64870	1	57733	ENST00000508264.1	381574	ENSG00000249948	GBA3	glucosylceramidase beta 3 (gene/pseudogene)
chr4	38786122	38786680	559	*	Peak_400	91	.	Distal Intergenic	4	38775836	38782990	7155	2	81793	ENST00000507953.1	-3132	ENSG00000174123	TLR10	toll like receptor 10
chr5	142317874	142318325	452	*	Peak_401	91	.	Exon (ENST00000611334.1/ENST00000611334.1, exon 1 of 1)	5	142314958	142324182	9225	2	81848	ENST00000511815.1	5857	ENSG00000187678	SPRY4	sprouty RTK signaling antagonist 4
chr5	142655315	142656145	831	*	Peak_402	91	.	Intron (ENST00000443800.5/101926941, intron 3 of 3)	5	142592179	142644301	52123	2	2246	ENST00000610990.4	-11014	ENSG00000113578	FGF1	fibroblast growth factor 1
chr5	157765462	157765905	444	*	Peak_403	91	.	Distal Intergenic	5	157743695	157760709	17015	1	134353	ENST00000286307.5	21767	ENSG00000155858	LSM11	LSM11, U7 small nuclear RNA associated
chr5	170496261	170496969	709	*	Peak_404	91	.	Intron (ENST00000377360.8/30820, intron 1 of 7)	5	170504036	170736630	232595	1	30820	ENST00000390656.8	-7067	ENSG00000182132	KCNIP1	potassium voltage-gated channel interacting protein 1
chr6	111653145	111653640	496	*	Peak_405	91	.	Distal Intergenic	6	111661557	111676544	14988	2	2534	ENST00000491885.6	22904	ENSG00000010810	FYN	FYN proto-oncogene, Src family tyrosine kinase
chr6	134862133	134862760	628	*	Peak_406	91	.	Distal Intergenic	6	134918530	134929161	10632	2	64577	ENST00000460753.1	66401	ENSG00000118514	ALDH8A1	aldehyde dehydrogenase 8 family member A1
chr6	165098920	165099464	545	*	Peak_407	91	.	Distal Intergenic	6	165280033	165282022	1990	2	168090	ENST00000491176.1	182558	ENSG00000112539	C6orf118	chromosome 6 open reading frame 118
chr6	41776679	41777609	931	*	Peak_408	91	.	Promoter (<=1kb)	6	41776419	41778176	1758	2	10817	ENST00000466420.1	567	ENSG00000137218	FRS3	fibroblast growth factor receptor substrate 3
chr6	98733773	98734243	471	*	Peak_409	91	.	Distal Intergenic	6	98834592	98839470	4879	1	5454	ENST00000328345.7	-100349	ENSG00000184486	POU3F2	POU class 3 homeobox 2
chr7	125331575	125332073	499	*	Peak_410	91	.	Intron (ENST00000424515.2/101928283, intron 6 of 9)	7	125229579	125264291	34713	2	101928254	ENST00000420224.1	-67284	ENSG00000219445	LOC101928254	uncharacterized LOC101928254
chr8	133202619	133203240	622	*	Peak_411	91	.	Intron (ENST00000377862.6/8840, intron 1 of 2)	8	133191137	133228064	36928	1	8840	ENST00000220856.6	11482	ENSG00000104415	CCN4	cellular communication network factor 4
chr8	144892050	144892668	619	*	Peak_412	91	.	Intron (ENST00000528258.5/58500, intron 1 of 5)	8	144882606	144901423	18818	2	58500	ENST00000533221.5	8755	ENSG00000196150	ZNF250	zinc finger protein 250
chr8	53958496	53959046	551	*	Peak_413	91	.	3' UTR	8	53945325	53958697	13373	1	8601	ENST00000517405.1	13171	ENSG00000147509	RGS20	regulator of G protein signaling 20
chr9	123933782	123934169	388	*	Peak_414	91	.	Distal Intergenic	9	123413271	123930152	516882	2	57706	ENST00000373618.1	-3630	ENSG00000119522	DENND1A	DENN domain containing 1A
chr9	28931180	28931659	480	*	Peak_415	91	.	Distal Intergenic	9	28888879	28888955	77	2	100126316	ENST00000401120.3	-42225	ENSG00000215939	MIR873	microRNA 873
chr9	78663196	78663593	398	*	Peak_416	91	.	Distal Intergenic	9	78297143	78330093	32951	1	29968	ENST00000376588.3	366053	ENSG00000135069	PSAT1	phosphoserine aminotransferase 1
chrX	30889595	30889994	400	*	Peak_417	91	.	Promoter (<=1kb)	23	30855523	30889394	33872	2	257397	ENST00000288422.3	-201	ENSG00000157625	TAB3	TGF-beta activated kinase 1 (MAP3K7) binding protein 3
chr1	161019098	161020190	1093	*	Peak_418	91	.	Promoter (<=1kb)	1	160998402	161021096	22695	2	50848	ENST00000537746.1	906	ENSG00000158769	F11R	F11 receptor
chr1	235893367	235893755	389	*	Peak_419	91	.	Distal Intergenic	1	235791573	235883640	92068	2	1130	ENST00000465349.5	-9727	ENSG00000143669	LYST	lysosomal trafficking regulator
chr1	163961687	163962125	439	*	Peak_420	91	.	Distal Intergenic	1	164555584	164564015	8432	1	5087	ENST00000467023.5	-593459	ENSG00000185630	PBX1	PBX homeobox 1
chr7	120996648	120997042	395	*	Peak_421	91	.	Intron (ENST00000310396.9/79974, intron 2 of 22)	7	120989799	121097815	108017	1	79974	ENST00000520801.5	6849	ENSG00000106034	CPED1	cadherin like and PC-esterase domain containing 1
chr4	168604567	168604965	399	*	Peak_422	91	.	Intron (ENST00000261509.10/23022, intron 2 of 20)	4	168631615	168690663	59049	1	23022	ENST00000504519.5	-26650	ENSG00000129116	PALLD	palladin, cytoskeletal associated protein
chr8	26990321	26991537	1217	*	Peak_423	91	.	Distal Intergenic	8	27048853	27048963	111	2	100313884	ENST00000408689.1	57426	ENSG00000221616	MIR548H4	microRNA 548h-4
chr4	76060491	76061388	898	*	Peak_424	91	.	Intron (ENST00000513353.5/419, intron 2 of 3)	4	76074710	76112791	38082	1	419	ENST00000349321.7	-13322	ENSG00000156219	ART3	ADP-ribosyltransferase 3
chr8	65646513	65647191	679	*	Peak_425	91	.	Promoter (1-2kb)	8	65644739	65710556	65818	1	9650	ENST00000262146.8	1774	ENSG00000066855	MTFR1	mitochondrial fission regulator 1
chr2	38120445	38120950	506	*	Peak_426	90	.	Promoter (<=1kb)	2	38121174	38131590	10417	1	285154	ENST00000606100.5	-224	ENSG00000232973	CYP1B1-AS1	CYP1B1 antisense RNA 1
chr1	160816524	160816995	472	*	Peak_427	90	.	Promoter (2-3kb)	1	160814523	160828255	13733	1	4063	ENST00000368035.1	2001	ENSG00000122224	LY9	lymphocyte antigen 9
chr11	65261185	65262198	1014	*	Peak_428	90	.	Promoter (<=1kb)	11	65261762	65298685	36924	1	23649	ENST00000265465.7	0	ENSG00000014138	POLA2	DNA polymerase alpha 2, accessory subunit
chr1	16621079	16621483	405	*	Peak_429	90	.	Intron (ENST00000639481.1/84809, intron 2 of 3)	1	16618253	16626386	8134	2	84809	ENST00000639481.1	4903	ENSG00000215908	CROCCP2	CROCC pseudogene 2
chr12	22262594	22263057	464	*	Peak_430	90	.	Intron (ENST00000545524.5/6489, intron 1 of 4)	12	22201661	22268605	66945	2	6489	ENST00000508924.2	5548	ENSG00000111728	ST8SIA1	ST8 alpha-N-acetyl-neuraminide alpha-2,8-sialyltransferase 1
chr1	243193133	243193648	516	*	Peak_431	90	.	Intron (ENST00000366542.5/9859, intron 7 of 19)	1	243172811	243186499	13689	2	9859	ENST00000521911.1	-6634	ENSG00000143702	CEP170	centrosomal protein 170
chr12	81391053	81391456	404	*	Peak_432	90	.	Intron (ENST00000546936.2/ENST00000546936.2, intron 1 of 2)	12	81347712	81369423	21712	2	8499	ENST00000553058.5	-21630	ENSG00000139220	PPFIA2	PTPRF interacting protein alpha 2
chr1	46499861	46500277	417	*	Peak_433	90	.	Distal Intergenic	1	46506996	46514212	7217	1	127343	ENST00000371956.8	-6719	ENSG00000197587	DMBX1	diencephalon/mesencephalon homeobox 1
chr18	5474989	5475479	491	*	Peak_434	90	.	Intron (ENST00000577527.1/ENST00000577527.1, intron 2 of 3)	18	5392386	5466363	73978	2	23136	ENST00000542652.6	-8626	ENSG00000082397	EPB41L3	erythrocyte membrane protein band 4.1 like 3
chr1	86527341	86528138	798	*	Peak_435	90	.	Distal Intergenic	1	86547078	86580754	33677	1	22802	ENST00000370563.3	-18940	ENSG00000016602	CLCA4	chloride channel accessory 4
chr1	91538372	91538897	526	*	Peak_436	90	.	Distal Intergenic	1	91513127	91520280	7154	1	8317	ENST00000486509.1	25245	ENSG00000097046	CDC7	cell division cycle 7
chr3	98281917	98282556	640	*	Peak_437	90	.	Promoter (<=1kb)	3	98282888	98283832	945	1	79310	ENST00000355273.2	-332	ENSG00000197938	OR5H2	olfactory receptor family 5 subfamily H member 2
chr6	159536593	159537103	511	*	Peak_438	90	.	Distal Intergenic	6	159682461	159688348	5888	2	6648	ENST00000535459.5	151245	ENSG00000112096	SOD2	superoxide dismutase 2
chr7	111426170	111426715	546	*	Peak_439	90	.	Intron (ENST00000405709.6/83943, intron 3 of 5)	7	110663426	111392915	729490	2	83943	ENST00000450877.5	-33255	ENSG00000184903	IMMP2L	inner mitochondrial membrane peptidase subunit 2
chr1	85957549	85958337	789	*	Peak_440	90	.	Intron (ENST00000370571.6/255631, intron 24 of 59)	1	85729233	86156763	427531	2	255631	ENST00000370571.6	198426	ENSG00000171502	COL24A1	collagen type XXIV alpha 1 chain
chr15	70349070	70349612	543	*	Peak_441	90	.	Distal Intergenic	15	70503907	70505928	2022	2	105370880	ENST00000559752.1	156316	ENSG00000259473	LINC02205	long intergenic non-protein coding RNA 2205
chr3	67048225	67048587	363	*	Peak_442	90	.	Distal Intergenic	3	66998925	67003484	4560	1	84541	ENST00000460784.1	49300	ENSG00000163376	KBTBD8	kelch repeat and BTB domain containing 8
chr10	71333295	71333724	430	*	Peak_443	90	.	Intron (ENST00000642647.1/55315, intron 2 of 5)	10	71322824	71365168	42345	1	55315	ENST00000643042.1	10471	ENSG00000198246	SLC29A3	solute carrier family 29 member 3
chr10	74738667	74739462	796	*	Peak_444	90	.	Distal Intergenic	10	74824927	74842972	18046	1	23522	ENST00000648828.1	-85465	ENSG00000156650	KAT6B	lysine acetyltransferase 6B
chr3	64374799	64375251	453	*	Peak_445	90	.	Intron (ENST00000295902.11/166336, intron 2 of 8)	3	64160057	64445245	285189	2	166336	ENST00000498162.2	69994	ENSG00000163637	PRICKLE2	prickle planar cell polarity protein 2
chr4	88859163	88859809	647	*	Peak_446	90	.	Intron (ENST00000264344.9/10144, intron 6 of 23)	4	88725955	88823361	97407	2	10144	ENST00000395002.6	-35802	ENSG00000138640	FAM13A	family with sequence similarity 13 member A
chr7	152082150	152082725	576	*	Peak_447	90	.	Promoter (2-3kb)	7	152079275	152104891	25617	1	63917	ENST00000422997.6	2875	ENSG00000178234	GALNT11	polypeptide N-acetylgalactosaminyltransferase 11
chrX	101051619	101052032	414	*	Peak_448	90	.	Promoter (<=1kb)	23	101009350	101052054	42705	2	79979	ENST00000372939.5	22	ENSG00000188917	TRMT2B	tRNA methyltransferase 2 homolog B
chr1	98315617	98316512	896	*	Peak_449	90	.	Distal Intergenic	1	98210747	98272658	61912	1	729987	ENST00000418344.1	104870	ENSG00000226053	LINC01776	long intergenic non-protein coding RNA 1776
chr1	145932400	145933766	1367	*	Peak_450	90	.	3' UTR	1	145926817	145927678	862	2	9939	ENST00000634161.1	-4722	ENSG00000265241	RBM8A	RNA binding motif protein 8A
chr11	15483355	15483839	485	*	Peak_451	90	.	Distal Intergenic	11	15643885	15705368	61484	1	102724957	ENST00000532242.1	-160046	ENSG00000254695	LOC102724957	uncharacterized LOC102724957
chr12	42587647	42588791	1145	*	Peak_452	90	.	Promoter (<=1kb)	12	42469450	42589283	119834	2	144165	ENST00000640801.1	492	ENSG00000139174	PRICKLE1	prickle planar cell polarity protein 1
chr22	40040978	40041506	529	*	Peak_453	90	.	3' UTR	22	40044817	40156182	111366	1	23112	ENST00000441751.5	-3311	ENSG00000100354	TNRC6B	trinucleotide repeat containing adaptor 6B
chr2	69390202	69390598	397	*	Peak_454	90	.	Promoter (2-3kb)	2	69319769	69387254	67486	2	2673	ENST00000357308.8	-2948	ENSG00000198380	GFPT1	glutamine--fructose-6-phosphate transaminase 1
chr9	15433504	15433974	471	*	Peak_455	90	.	Exon (ENST00000380821.7/6619, exon 3 of 9)	9	15423142	15433824	10683	1	6619	ENST00000461041.1	10362	ENSG00000164975	SNAPC3	small nuclear RNA activating complex polypeptide 3
chr15	46676593	46677009	417	*	Peak_456	90	.	Distal Intergenic	15	47184101	47774221	590121	1	80031	ENST00000558014.5	-507092	ENSG00000137872	SEMA6D	semaphorin 6D
chr22	21102869	21103263	395	*	Peak_457	90	.	Promoter (<=1kb)	22	21103016	21121784	18769	1	400892	ENST00000461808.5	0	NA	BCRP2	BCR pseudogene 2
chr8	51785074	51785577	504	*	Peak_458	90	.	Intron (ENST00000356297.4/137902, intron 1 of 22)	8	51319579	51809445	489867	2	137902	ENST00000356297.4	23868	ENSG00000147485	PXDNL	peroxidasin like
chr9	93503276	93503824	549	*	Peak_459	90	.	Intron (ENST00000277165.10/23196, intron 5 of 17)	9	93529470	93532584	3115	1	23196	ENST00000475933.1	-25646	ENSG00000048828	FAM120A	family with sequence similarity 120A
chr11	6682659	6683334	676	*	Peak_460	89	.	Promoter (<=1kb)	11	6681951	6683296	1346	2	63875	ENST00000529958.1	0	ENSG00000158042	MRPL17	mitochondrial ribosomal protein L17
chr10	89301553	89302324	772	*	Peak_461	89	.	Promoter (<=1kb)	10	89301955	89309276	7322	1	3433	ENST00000371826.3	0	ENSG00000119922	IFIT2	interferon induced protein with tetratricopeptide repeats 2
chr7	98184889	98185572	684	*	Peak_462	89	.	Exon (ENST00000297293.5/22853, exon 8 of 14)	7	98212254	98212959	706	1	168620	ENST00000314018.2	-26682	ENSG00000180535	BHLHA15	basic helix-loop-helix family member a15
chr12	110639192	110640028	837	*	Peak_463	89	.	Promoter (<=1kb)	12	110640446	110647757	7312	1	79600	ENST00000547461.2	-418	ENSG00000204852	TCTN1	tectonic family member 1
chr15	89090006	89090901	896	*	Peak_464	89	.	Promoter (1-2kb)	15	89088510	89094364	5855	1	11057	ENST00000562254.1	1496	ENSG00000140526	ABHD2	abhydrolase domain containing 2
chr2	75946154	75946546	393	*	Peak_465	89	.	Distal Intergenic	2	75662706	75710989	48284	2	6936	ENST00000321027.7	-235165	ENSG00000005436	GCFC2	GC-rich sequence DNA-binding factor 2
chr8	41264408	41264983	576	*	Peak_466	89	.	3' UTR	8	41271048	41271143	96	2	100847068	ENST00000579992.1	6160	ENSG00000263372	MIR548AO	microRNA 548ao
chr8	102811111	102811590	480	*	Peak_467	89	.	Distal Intergenic	8	102806822	102809971	3150	1	401472	ENST00000517910.1	4289	NA	GASAL1	growth arrest associated lncRNA 1
chr15	58591366	58591748	383	*	Peak_468	89	.	3' UTR	15	58597165	58621504	24340	2	102	ENST00000482945.5	29756	ENSG00000137845	ADAM10	ADAM metallopeptidase domain 10
chr10	61179931	61180428	498	*	Peak_469	89	.	Distal Intergenic	10	61016275	61026420	10146	1	100507058	ENST00000417931.1	163656	ENSG00000227244	LINC00845	long intergenic non-protein coding RNA 845
chr11	118869992	118870828	837	*	Peak_470	89	.	Distal Intergenic	11	118883766	118897799	14034	1	643	ENST00000292174.4	-12938	ENSG00000160683	CXCR5	C-X-C motif chemokine receptor 5
chr1	222855439	222856090	652	*	Peak_471	89	.	Intron (ENST00000495684.2/84976, intron 2 of 7)	1	222872271	222979862	107592	1	84976	ENST00000360254.3	-16181	ENSG00000154309	DISP1	dispatched RND transporter family member 1
chr3	21826618	21827091	474	*	Peak_472	89	.	Intron (ENST00000494118.5/79750, intron 3 of 6)	3	21561919	21777776	215858	2	79750	ENST00000478967.5	-48842	ENSG00000151789	ZNF385D	zinc finger protein 385D
chr1	180738676	180739106	431	*	Peak_473	89	.	Intron (ENST00000367590.8/9213, intron 2 of 14)	1	180836652	180874055	37404	1	9213	ENST00000498177.1	-97546	ENSG00000143324	XPR1	xenotropic and polytropic retrovirus receptor 1
chr12	121560022	121560541	520	*	Peak_474	89	.	Intron (ENST00000377069.8/84678, intron 4 of 22)	12	121429509	121549639	120131	2	84678	ENST00000538503.5	-10383	ENSG00000089094	KDM2B	lysine demethylase 2B
chr15	63104671	63105496	826	*	Peak_475	89	.	Exon (ENST00000648659.1/ENST00000648659.1, exon 2 of 4)	15	63121800	63142061	20262	1	114294	ENST00000261893.8	-16304	ENSG00000103642	LACTB	lactamase beta
chr15	69126355	69126799	445	*	Peak_476	89	.	Distal Intergenic	15	69160584	69197458	36875	1	26035	ENST00000559798.2	-33785	ENSG00000138604	GLCE	glucuronic acid epimerase
chr17	67311388	67312287	900	*	Peak_477	89	.	Distal Intergenic	17	67340975	67342484	1510	2	5718	ENST00000577724.1	30197	ENSG00000197170	PSMD12	proteasome 26S subunit, non-ATPase 12
chr3	186184963	186185706	744	*	Peak_478	89	.	Intron (ENST00000265022.7/1608, intron 22 of 24)	3	186105668	186164967	59300	2	2119	ENST00000447054.5	-19996	ENSG00000244405	ETV5	ETS variant 5
chr4	178044810	178045277	468	*	Peak_479	89	.	Distal Intergenic	4	177903384	177907936	4553	2	101928656	ENST00000514736.1	-136874	ENSG00000251504	LINC01099	long intergenic non-protein coding RNA 1099
chr5	88691060	88691701	642	*	Peak_480	89	.	Promoter (<=1kb)	5	88667342	88691041	23700	2	645323	ENST00000513893.5	-19	ENSG00000245526	LINC00461	long intergenic non-protein coding RNA 461
chr1	155560454	155560939	486	*	Peak_481	89	.	Promoter (1-2kb)	1	155562042	155563646	1605	1	645676	ENST00000456633.1	-1103	ENSG00000235919	ASH1L-AS1	ASH1L antisense RNA 1
chr17	30380744	30381623	880	*	Peak_482	89	.	Promoter (<=1kb)	17	30380236	30465017	84782	1	1362	ENST00000543464.6	508	ENSG00000108582	CPD	carboxypeptidase D
chr1	242761024	242761659	636	*	Peak_483	89	.	Distal Intergenic	1	242088970	242524696	435727	2	200150	ENST00000366545.5	-236328	ENSG00000180287	PLD5	phospholipase D family member 5
chr13	99250277	99250656	380	*	Peak_484	89	.	Intron (ENST00000355700.9/337867, intron 2 of 4)	13	99244515	99386434	141920	1	337867	ENST00000494576.5	5762	ENSG00000134882	UBAC2	UBA domain containing 2
chr13	111047095	111047661	567	*	Peak_485	88	.	Distal Intergenic	13	111095838	111103097	7260	1	101927802	ENST00000422994.1	-48177	NA	LINC00368	long intergenic non-protein coding RNA 368
chr1	35641621	35641972	352	*	Peak_486	88	.	Promoter (<=1kb)	1	35601584	35641844	40261	2	5690	ENST00000373237.3	0	ENSG00000126067	PSMB2	proteasome subunit beta 2
chr1	44631468	44631872	405	*	Peak_487	88	.	Promoter (<=1kb)	1	44631732	44649769	18038	1	55182	ENST00000335497.11	0	ENSG00000187147	RNF220	ring finger protein 220
chr17	77875621	77876046	426	*	Peak_488	88	.	Downstream (2-3kb)	17	77879027	77884087	5061	2	400624	ENST00000374983.3	8041	ENSG00000204283	LINC01973	long intergenic non-protein coding RNA 1973
chr5	39759235	39759869	635	*	Peak_489	88	.	Distal Intergenic	5	39892138	40053315	161178	1	102467077	ENST00000638070.1	-132269	NA	LINC00603	long intergenic non-protein coding RNA 603
chr5	78540496	78541398	903	*	Peak_490	88	.	Intron (ENST00000515007.6/10184, intron 1 of 2)	5	78485215	78549151	63937	2	10184	ENST00000515007.6	7753	ENSG00000145685	LHFPL2	LHFPL tetraspan subfamily member 2
chr6	127516456	127516949	494	*	Peak_491	88	.	Promoter (1-2kb)	6	127472806	127518891	46086	2	387104	ENST00000465909.2	1942	ENSG00000255330	SOGA3	SOGA family member 3
chr8	129465450	129466138	689	*	Peak_492	88	.	Intron (ENST00000644557.1/137196, intron 1 of 3)	8	129484057	129484142	86	2	100500839	ENST00000577904.1	18004	ENSG00000263763	MIR3686	microRNA 3686
chr8	65644172	65644516	345	*	Peak_493	88	.	Promoter (<=1kb)	8	65644734	65704747	60014	1	9650	ENST00000523170.5	-218	ENSG00000066855	MTFR1	mitochondrial fission regulator 1
chr8	94065421	94065868	448	*	Peak_494	88	.	Distal Intergenic	8	94145969	94162128	16160	2	1015	ENST00000520952.1	96260	ENSG00000079112	CDH17	cadherin 17
chr11	40092268	40092705	438	*	Peak_495	88	.	Distal Intergenic	11	40116170	40241883	125714	2	57689	ENST00000533474.1	149178	ENSG00000148948	LRRC4C	leucine rich repeat containing 4C
chr13	29626214	29626648	435	*	Peak_496	88	.	Distal Intergenic	13	29509410	29595688	86279	2	6541	ENST00000380752.9	-30526	ENSG00000139514	SLC7A1	solute carrier family 7 member 1
chr14	87108462	87109105	644	*	Peak_497	88	.	Distal Intergenic	14	86905778	86922755	16978	1	283585	ENST00000557527.1	202684	ENSG00000258804	LINC01148	long intergenic non-protein coding RNA 1148
chr2	154541735	154542319	585	*	Peak_498	88	.	Distal Intergenic	2	154435853	154457438	21586	2	100144595	ENST00000434635.1	-84297	ENSG00000224675	LOC100144595	uncharacterized LOC100144595
chr8	127403297	127404225	929	*	Peak_499	88	.	Promoter (2-3kb)	8	127400399	127402150	1752	1	101805488	ENST00000630920.1	2898	ENSG00000280997	CCAT2	colon cancer associated transcript 2
chr9	112902745	112903229	485	*	Peak_500	88	.	Distal Intergenic	9	112878920	112890913	11994	2	57864	ENST00000374228.4	-11832	ENSG00000119457	SLC46A2	solute carrier family 46 member 2
chr1	171486255	171486876	622	*	Peak_501	88	.	Promoter (<=1kb)	1	171485596	171515859	30264	1	23215	ENST00000467601.1	659	ENSG00000117523	PRRC2C	proline rich coiled-coil 2C
chr8	5062513	5062913	401	*	Peak_502	88	.	Distal Intergenic	8	2938099	4994972	2056874	2	64478	ENST00000635120.1	-67541	ENSG00000183117	CSMD1	CUB and Sushi multiple domains 1
chr6	140043001	140044341	1341	*	Peak_503	88	.	Intron (ENST00000456896.6/100507477, intron 1 of 3)	6	140083095	140088430	5336	1	100507477	ENST00000418834.1	-38754	ENSG00000236013	LOC100507477	uncharacterized LOC100507477
chr13	89686749	89687534	786	*	Peak_504	88	.	Distal Intergenic	13	89548691	89553804	5114	2	100874139	ENST00000435401.1	-132945	NA	LINC00353	long intergenic non-protein coding RNA 353
chr15	77272938	77273341	404	*	Peak_505	88	.	Intron (ENST00000560626.6/79834, intron 2 of 6)	15	77283762	77285100	1339	2	79834	ENST00000569692.1	11759	ENSG00000173517	PEAK1	pseudopodium enriched atypical kinase 1
chr18	49272645	49273419	775	*	Peak_506	88	.	Intron (ENST00000269445.10/54808, intron 10 of 16)	18	49163711	49258408	94698	2	54808	ENST00000582399.1	-14237	ENSG00000141627	DYM	dymeclin
chr1	86451037	86451439	403	*	Peak_507	88	.	Promoter (2-3kb)	1	86448134	86453602	5469	1	9635	ENST00000498802.1	2903	ENSG00000137975	CLCA2	chloride channel accessory 2
chr21	25468927	25469437	511	*	Peak_508	88	.	Distal Intergenic	21	25385820	25431701	45882	2	54072	ENST00000441013.5	-37226	ENSG00000185433	LINC00158	long intergenic non-protein coding RNA 158
chr21	32694943	32695295	353	*	Peak_509	88	.	Exon (ENST00000357345.7/8867, exon 5 of 32)	21	32695226	32726942	31717	2	8867	ENST00000456084.1	31647	ENSG00000159082	SYNJ1	synaptojanin 1
chr2	172102213	172102743	531	*	Peak_510	88	.	Promoter (<=1kb)	2	172099439	172102900	3462	2	1746	ENST00000234198.8	157	ENSG00000115844	DLX2	distal-less homeobox 2
chr2	186670942	186671376	435	*	Peak_511	88	.	Promoter (2-3kb)	2	186668877	186676283	7407	1	3685	ENST00000430709.1	2065	ENSG00000138448	ITGAV	integrin subunit alpha V
chr3	9935905	9936343	439	*	Peak_512	88	.	Promoter (1-2kb)	3	9934505	9935086	582	1	78987	ENST00000491527.1	1400	ENSG00000163703	CRELD1	cysteine rich with EGF like domains 1
chr4	178412118	178412607	490	*	Peak_513	88	.	Distal Intergenic	4	177903384	177907936	4553	2	101928656	ENST00000514736.1	-504182	ENSG00000251504	LINC01099	long intergenic non-protein coding RNA 1099
chr4	178423644	178424084	441	*	Peak_514	88	.	Distal Intergenic	4	177903384	177907936	4553	2	101928656	ENST00000514736.1	-515708	ENSG00000251504	LINC01099	long intergenic non-protein coding RNA 1099
chr4	89112483	89112855	373	*	Peak_515	88	.	Promoter (<=1kb)	4	89112817	89114899	2083	1	166815	ENST00000317005.2	0	ENSG00000180346	TIGD2	tigger transposable element derived 2
chr5	31638428	31639143	716	*	Peak_516	88	.	Promoter (<=1kb)	5	31639410	32110931	471522	1	23037	ENST00000438447.1	-267	ENSG00000133401	PDZD2	PDZ domain containing 2
chr8	133873224	133873746	523	*	Peak_517	88	.	Distal Intergenic	8	133886496	133902407	15912	1	101927822	ENST00000520149.2	-12750	ENSG00000253593	LOC101927822	uncharacterized LOC101927822
chr12	28693435	28693911	477	*	Peak_518	88	.	Distal Intergenic	12	28452542	28573446	120905	1	55297	ENST00000542801.5	240893	ENSG00000123106	CCDC91	coiled-coil domain containing 91
chr3	184813992	184814535	544	*	Peak_519	88	.	Promoter (1-2kb)	3	184812516	184815820	3305	1	23355	ENST00000471655.1	1476	ENSG00000156931	VPS8	VPS8 subunit of CORVET complex
chr6	100415626	100416092	467	*	Peak_520	88	.	Intron (ENST00000369208.7/6492, intron 10 of 11)	6	100391083	100394042	2960	2	6492	ENST00000505753.1	-21584	ENSG00000112246	SIM1	SIM bHLH transcription factor 1
chr19	17469930	17470349	420	*	Peak_521	87	.	Promoter (<=1kb)	19	17470444	17506168	35725	1	376497	ENST00000252595.11	-95	ENSG00000130304	SLC27A1	solute carrier family 27 member 1
chr10	88797819	88798182	364	*	Peak_522	87	.	Distal Intergenic	10	88802730	88820501	17772	1	340654	ENST00000404743.8	-4548	ENSG00000173239	LIPM	lipase family member M
chr1	49449494	49449868	375	*	Peak_523	87	.	Intron (ENST00000371839.5/84871, intron 3 of 13)	1	49374201	49472085	97885	2	100874313	ENST00000457061.1	22217	ENSG00000225623	AGBL4-IT1	AGBL4 intronic transcript 1
chr15	34024841	34025441	601	*	Peak_524	87	.	Intron (ENST00000560035.1/1133, intron 1 of 1)	15	34018227	34065090	46864	1	1133	ENST00000557872.1	6614	ENSG00000184984	CHRM5	cholinergic receptor muscarinic 5
chr19	11318692	11319298	607	*	Peak_525	87	.	Intron (ENST00000316737.5/26526, intron 6 of 6)	19	11306724	11312322	5599	1	26526	ENST00000589928.1	11968	ENSG00000130167	TSPAN16	tetraspanin 16
chr19	50728116	50729177	1062	*	Peak_526	87	.	Distal Intergenic	19	50723523	50725469	1947	1	6320	ENST00000599973.1	4593	ENSG00000105472	CLEC11A	C-type lectin domain containing 11A
chr20	21640026	21640580	555	*	Peak_527	87	.	Intron (ENST00000624692.1/101929608, intron 1 of 4)	20	21612644	21619674	7031	1	101929625	ENST00000624385.1	27382	NA	LINC01727	long intergenic non-protein coding RNA 1727
chr3	134459147	134459578	432	*	Peak_528	87	.	Distal Intergenic	3	134437827	134437906	80	1	100616281	ENST00000639104.1	21320	ENSG00000284561	MIR4788	microRNA 4788
chr5	74950060	74950549	490	*	Peak_529	87	.	Intron (ENST00000505200.1/ENST00000505200.1, intron 3 of 4)	5	75025346	75030899	5554	2	51301	ENST00000322348.5	80350	ENSG00000176928	GCNT4	glucosaminyl (N-acetyl) transferase 4
chr7	114389238	114390028	791	*	Peak_530	87	.	Intron (ENST00000412402.5/93986, intron 2 of 19)	7	114414274	114690163	275890	1	93986	ENST00000393494.6	-24246	ENSG00000128573	FOXP2	forkhead box P2
chr1	87903036	87903456	421	*	Peak_531	87	.	Intron (ENST00000642677.1/ENST00000642677.1, intron 2 of 6)	1	87353524	87371655	18132	2	100505768	ENST00000452509.1	-531381	ENSG00000227290	LINC01364	long intergenic non-protein coding RNA 1364
chr15	78453381	78454024	644	*	Peak_532	87	.	Intron (ENST00000560840.5/3658, intron 2 of 3)	15	78465299	78470948	5650	1	3658	ENST00000559427.1	-11275	ENSG00000136381	IREB2	iron responsive element binding protein 2
chr3	153160311	153160892	582	*	Peak_533	87	.	Promoter (1-2kb)	3	153162270	153170620	8351	1	5912	ENST00000323534.4	-1378	ENSG00000181467	RAP2B	RAP2B, member of RAS oncogene family
chr8	91939292	91939761	470	*	Peak_534	87	.	Distal Intergenic	8	91960240	91971160	10921	2	862	ENST00000521078.1	31399	ENSG00000079102	RUNX1T1	RUNX1 translocation partner 1
chr1	40849783	40850569	787	*	Peak_535	87	.	Distal Intergenic	1	40861051	40862366	1316	2	163732	ENST00000372638.3	11797	ENSG00000179862	CITED4	Cbp/p300 interacting transactivator with Glu/Asp rich carboxy-terminal domain 4
chr12	110500054	110500579	526	*	Peak_536	87	.	Promoter (<=1kb)	12	110491624	110499546	7923	2	51699	ENST00000552130.6	-508	ENSG00000111237	VPS29	VPS29 retromer complex component
chr1	86768483	86768827	345	*	Peak_537	87	.	Distal Intergenic	1	86734244	86738695	4452	1	51100	ENST00000602603.1	34239	ENSG00000097033	SH3GLB1	SH3 domain containing GRB2 like, endophilin B1
chr4	152782375	152782839	465	*	Peak_538	87	.	Promoter (2-3kb)	4	152780109	152810386	30278	1	27236	ENST00000509413.1	2266	ENSG00000164144	ARFIP1	ADP ribosylation factor interacting protein 1
chr2	151720513	151721040	528	*	Peak_539	87	.	Intron (ENST00000409198.5/4703, intron 9 of 149)	2	151485760	151733156	247397	2	4703	ENST00000603639.5	12116	ENSG00000183091	NEB	nebulin
chr5	62943361	62944093	733	*	Peak_540	87	.	Distal Intergenic	5	62601229	62627569	26341	1	101180901	ENST00000512177.1	342132	ENSG00000086200	IPO11-LRRC70	IPO11-LRRC70 readthrough
chr1	229253363	229253825	463	*	Peak_541	86	.	Distal Intergenic	1	229258281	229271003	12723	2	105373159	ENST00000429227.1	17178	NA	LOC105373159	uncharacterized LOC105373159
chr6	140245503	140246045	543	*	Peak_542	86	.	Distal Intergenic	6	140205252	140205326	75	1	100500879	ENST00000582138.1	40251	ENSG00000263514	MIR3668	microRNA 3668
chr1	149937864	149938334	471	*	Peak_543	86	.	Promoter (<=1kb)	1	149928651	149936869	8219	2	10903	ENST00000482025.5	-995	ENSG00000014914	MTMR11	myotubularin related protein 11
chr1	160256476	160257121	646	*	Peak_544	86	.	Intron (ENST00000368073.7/50717, intron 2 of 13)	1	160261744	160262778	1035	1	100287049	ENST00000442130.1	-4623	ENSG00000228606	LOC100287049	uncharacterized LOC100287049
chr10	22489062	22490126	1065	*	Peak_545	86	.	Distal Intergenic	10	22536893	22539635	2743	2	5305	ENST00000474335.1	49509	ENSG00000150867	PIP4K2A	phosphatidylinositol-5-phosphate 4-kinase type 2 alpha
chr1	221873496	221873894	399	*	Peak_546	86	.	Distal Intergenic	1	221827666	221840666	13001	2	101929771	ENST00000431729.1	-32830	ENSG00000227925	LINC01655	long intergenic non-protein coding RNA 1655
chr12	98635636	98636449	814	*	Peak_547	86	.	Intron (ENST00000393042.3/121457, intron 1 of 1)	12	98613405	98644954	31550	2	121457	ENST00000393042.3	8505	ENSG00000166130	IKBIP	IKBKB interacting protein
chr15	50189409	50190024	616	*	Peak_548	86	.	Promoter (<=1kb)	15	50191001	50236384	45384	1	11001	ENST00000544960.1	-977	ENSG00000140284	SLC27A2	solute carrier family 27 member 2
chr15	72272984	72274315	1332	*	Peak_549	86	.	Promoter (<=1kb)	15	72265429	72272999	7571	2	56965	ENST00000568360.5	0	ENSG00000137817	PARP6	poly(ADP-ribose) polymerase family member 6
chr17	27805737	27806497	761	*	Peak_550	86	.	Intron (ENST00000582441.1/201229, intron 3 of 4)	17	27756766	27800499	43734	2	4843	ENST00000313735.10	-5238	ENSG00000007171	NOS2	nitric oxide synthase 2
chr1	84913158	84913719	562	*	Peak_551	86	.	Distal Intergenic	1	84926426	84929844	3419	2	255231	ENST00000530971.1	16125	ENSG00000153898	MCOLN2	mucolipin 2
chr19	45645680	45646162	483	*	Peak_552	86	.	Promoter (<=1kb)	19	45609638	45645629	35992	2	24139	ENST00000587152.5	-51	ENSG00000125746	EML2	EMAP like 2
chr3	161335993	161336638	646	*	Peak_553	86	.	Distal Intergenic	3	161345775	161371501	25727	2	165679	ENST00000497137.1	34863	ENSG00000196542	SPTSSB	serine palmitoyltransferase small subunit B
chr7	31493685	31494561	877	*	Peak_554	86	.	Distal Intergenic	7	31514071	31653689	139619	1	223075	ENST00000615280.4	-19510	ENSG00000180347	ITPRID1	ITPR interacting domain containing 1
chr21	37370445	37370828	384	*	Peak_555	86	.	Promoter (2-3kb)	21	37368059	37486493	118435	1	1859	ENST00000426672.6	2386	ENSG00000157540	DYRK1A	dual specificity tyrosine phosphorylation regulated kinase 1A
chr11	28017701	28018322	622	*	Peak_556	86	.	Intron (ENST00000525309.1/ENST00000525309.1, intron 1 of 3)	11	28056815	28056910	96	1	693195	ENST00000385139.1	-38493	ENSG00000207874	MIR610	microRNA 610
chr3	18323343	18323959	617	*	Peak_557	86	.	Intron (ENST00000414318.2/9779, intron 1 of 8)	3	18349541	18351531	1991	2	6304	ENST00000476178.1	27572	ENSG00000182568	SATB1	SATB homeobox 1
chr6	33908761	33909162	402	*	Peak_558	86	.	Intron (ENST00000526556.1/ENST00000526556.1, intron 1 of 1)	6	33899135	33899200	66	1	102466816	ENST00000620587.1	9626	ENSG00000276824	MIR7159	microRNA 7159
chr9	14049357	14049832	476	*	Peak_559	86	.	Distal Intergenic	9	14087882	14096613	8732	2	4781	ENST00000633317.1	46781	ENSG00000147862	NFIB	nuclear factor I B
chr6	89010005	89010613	609	*	Peak_560	86	.	Distal Intergenic	6	88610272	88963721	353450	2	8732	ENST00000369485.8	-46284	ENSG00000111880	RNGTT	RNA guanylyltransferase and 5'-phosphatase
chr12	33071240	33071754	515	*	Peak_561	86	.	Distal Intergenic	12	32790745	32896840	106096	2	5318	ENST00000340811.8	-174400	ENSG00000057294	PKP2	plakophilin 2
chr12	76353485	76354040	556	*	Peak_562	86	.	3' UTR	12	76344474	76348442	3969	2	79738	ENST00000393262.3	-5043	ENSG00000179941	BBS10	Bardet-Biedl syndrome 10
chr6	34184994	34185444	451	*	Peak_563	86	.	Distal Intergenic	6	34021854	34155622	133769	2	2914	ENST00000374177.7	-29372	ENSG00000124493	GRM4	glutamate metabotropic receptor 4
chr6	52231121	52231609	489	*	Peak_564	86	.	Distal Intergenic	6	52236681	52239167	2487	2	112744	ENST00000478427.1	7558	ENSG00000112116	IL17F	interleukin 17F
chr9	4338914	4339452	539	*	Peak_565	86	.	Intron (ENST00000471664.1/169792, intron 2 of 4)	9	4285539	4348392	62854	2	169792	ENST00000471664.1	8940	ENSG00000107249	GLIS3	GLIS family zinc finger 3
chr11	85530660	85531180	521	*	Peak_566	86	.	Intron (ENST00000376104.6/1740, intron 3 of 27)	11	83457919	85627270	2169352	2	1740	ENST00000376104.6	96090	ENSG00000150672	DLG2	discs large MAGUK scaffold protein 2
chr1	61452804	61453186	383	*	Peak_567	86	.	Intron (ENST00000371191.5/4774, intron 10 of 10)	1	61406672	61455874	49203	1	4774	ENST00000493627.1	46132	ENSG00000162599	NFIA	nuclear factor I A
chr7	16811938	16812420	483	*	Peak_568	86	.	Intron (ENST00000412973.1/10551, intron 1 of 6)	7	16791811	16805080	13270	2	10551	ENST00000419304.6	-6858	ENSG00000106541	AGR2	anterior gradient 2, protein disulphide isomerase family member
chr1	162899628	162900168	541	*	Peak_569	85	.	Distal Intergenic	1	162851316	162868815	17500	2	339512	ENST00000367912.6	-30813	ENSG00000185860	CCDC190	coiled-coil domain containing 190
chr10	96380784	96381354	571	*	Peak_570	85	.	Intron (ENST00000357947.3/7093, intron 16 of 20)	10	96343222	96359365	16144	2	93377	ENST00000419479.5	-21419	ENSG00000197430	OPALIN	oligodendrocytic myelin paranodal and inner loop protein
chr12	54307134	54307673	540	*	Peak_571	85	.	Intron (ENST00000553061.1/ENST00000553061.1, intron 1 of 1)	12	54301220	54343279	42060	1	22818	ENST00000548076.5	5914	ENSG00000111481	COPZ1	coatomer protein complex subunit zeta 1
chr1	26385736	26386249	514	*	Peak_572	85	.	Distal Intergenic	1	26364722	26374522	9801	2	257101	ENST00000455900.5	-11214	ENSG00000176083	ZNF683	zinc finger protein 683
chr2	86105045	86105546	502	*	Peak_573	85	.	Promoter (<=1kb)	2	86078041	86105873	27833	2	25885	ENST00000486964.5	327	ENSG00000068654	POLR1A	RNA polymerase I subunit A
chr6	138252576	138253023	448	*	Peak_574	85	.	Intron (ENST00000251691.4/57221, intron 8 of 33)	6	138215986	138218491	2506	2	59351	ENST00000527246.3	-34085	ENSG00000254440	PBOV1	prostate and breast cancer overexpressed 1
chr9	73780451	73780866	416	*	Peak_575	85	.	Distal Intergenic	9	74371531	74383530	12000	1	101927358	ENST00000423681.1	-590665	ENSG00000227809	LOC101927358	uncharacterized LOC101927358
chr1	155949810	155950373	564	*	Peak_576	85	.	Promoter (<=1kb)	1	155951273	155951336	64	2	102465442	ENST00000619620.1	963	ENSG00000277817	MIR6738	microRNA 6738
chr17	60939071	60939518	448	*	Peak_577	85	.	Intron (ENST00000589222.5/54828, intron 13 of 25)	17	60986857	61015785	28929	1	54828	ENST00000590352.1	-47339	ENSG00000141376	BCAS3	BCAS3 microtubule associated cell migration factor
chr5	28603976	28604504	529	*	Peak_578	85	.	Distal Intergenic	5	28286389	28287665	1277	2	105374698	ENST00000512849.1	-316311	ENSG00000249785	LINC02103	long intergenic non-protein coding RNA 2103
chr1	12344948	12345567	620	*	Peak_579	85	.	Promoter (<=1kb)	1	12344865	12349249	4385	1	55187	ENST00000469054.1	83	ENSG00000048707	VPS13D	vacuolar protein sorting 13 homolog D
chr17	28854631	28855091	461	*	Peak_580	85	.	Promoter (<=1kb)	17	28854938	28861067	6130	1	26284	ENST00000254928.9	0	ENSG00000132591	ERAL1	Era like 12S mitochondrial rRNA chaperone 1
chr11	25227352	25227924	573	*	Peak_581	85	.	Distal Intergenic	11	24729140	25082631	353492	1	338645	ENST00000620308.1	498212	ENSG00000187398	LUZP2	leucine zipper protein 2
chr13	35847420	35848335	916	*	Peak_582	85	.	Exon (ENST00000460982.1/9201, exon 3 of 3)	13	35771339	35855642	84304	2	9201	ENST00000379893.5	7307	ENSG00000133083	DCLK1	doublecortin like kinase 1
chr8	60342173	60342681	509	*	Peak_583	85	.	Distal Intergenic	8	60187347	60281412	94066	2	767	ENST00000317995.4	-60761	ENSG00000178538	CA8	carbonic anhydrase 8
chr6	99596176	99596639	464	*	Peak_584	85	.	Distal Intergenic	6	99606730	99614759	8030	1	59336	ENST00000369215.4	-10091	ENSG00000112238	PRDM13	PR/SET domain 13
chr5	103916382	103916869	488	*	Peak_585	85	.	Distal Intergenic	5	103548855	103562793	13939	2	83594	ENST00000230792.6	-353589	ENSG00000112874	NUDT12	nudix hydrolase 12
chr1	42479799	42480169	371	*	Peak_586	85	.	Promoter (2-3kb)	1	42482656	42654181	171526	1	728621	ENST00000428554.6	-2487	ENSG00000186409	CCDC30	coiled-coil domain containing 30
chr18	9901278	9901793	516	*	Peak_587	84	.	Distal Intergenic	18	9914002	9960021	46020	1	9218	ENST00000400000.6	-12209	ENSG00000101558	VAPA	VAMP associated protein A
chr2	76890602	76890995	394	*	Peak_588	84	.	Intron (ENST00000409911.5/80059, intron 2 of 2)	2	76985965	77009791	23827	1	101927907	ENST00000445178.1	-94970	ENSG00000234653	LOC101927907	uncharacterized LOC101927907
chr6	164058696	164059185	490	*	Peak_589	84	.	Distal Intergenic	6	163566458	163571452	4995	1	9444	ENST00000541696.1	492238	ENSG00000112531	QKI	QKI, KH domain containing RNA binding
chr3	133572651	133573011	361	*	Peak_590	84	.	Promoter (<=1kb)	3	133573730	133590261	16532	1	55573	ENST00000264993.7	-719	ENSG00000091527	CDV3	CDV3 homolog
chr2	199454066	199454655	590	*	Peak_591	84	.	Promoter (1-2kb)	2	199271975	199456088	184114	2	23314	ENST00000428695.5	1433	ENSG00000119042	SATB2	SATB homeobox 2
chr18	68963990	68964485	496	*	Peak_592	84	.	Intron (ENST00000360242.9/79839, intron 6 of 7)	18	68846395	68874965	28571	1	79839	ENST00000581103.1	117595	ENSG00000150636	CCDC102B	coiled-coil domain containing 102B
chr2	71426390	71426809	420	*	Peak_593	84	.	Promoter (<=1kb)	2	71426846	71435058	8213	1	27332	ENST00000493576.6	-37	ENSG00000075292	ZNF638	zinc finger protein 638
chr6	148313799	148314594	796	*	Peak_594	84	.	Intron (ENST00000367469.5/23328, intron 1 of 3)	6	148342593	148552050	209458	1	23328	ENST00000367467.7	-27999	ENSG00000111961	SASH1	SAM and SH3 domain containing 1
chr1	151222155	151222759	605	*	Peak_595	84	.	Promoter (1-2kb)	1	151223880	151232345	8466	1	8394	ENST00000468772.5	-1121	ENSG00000143398	PIP5K1A	phosphatidylinositol-4-phosphate 5-kinase type 1 alpha
chr1	226403560	226403917	358	*	Peak_596	84	.	Intron (ENST00000366794.9/142, intron 1 of 22)	1	226401983	226407982	6000	2	142	ENST00000366790.3	4065	ENSG00000143799	PARP1	poly(ADP-ribose) polymerase 1
chr1	234302145	234303252	1108	*	Peak_597	84	.	Intron (ENST00000366618.7/148641, intron 3 of 7)	1	234306467	234306539	73	1	100616380	ENST00000583284.1	-3215	ENSG00000264377	MIR4671	microRNA 4671
chr2	113025870	113026411	542	*	Peak_598	84	.	Exon (ENST00000259213.8/27177, exon 5 of 6)	2	113005461	113008044	2584	1	27179	ENST00000259211.6	20409	ENSG00000136694	IL36A	interleukin 36 alpha
chr3	105904483	105904842	360	*	Peak_599	84	.	Distal Intergenic	3	105776522	105869552	93031	2	868	ENST00000443752.2	-34931	ENSG00000114423	CBLB	Cbl proto-oncogene B
chr11	82895621	82896135	515	*	Peak_600	84	.	Intron (ENST00000313010.7/5547, intron 1 of 8)	11	82899975	82928889	28915	1	220042	ENST00000532277.5	-3840	ENSG00000165490	DDIAS	DNA damage induced apoptosis suppressor
chr15	100834313	100834682	370	*	Peak_601	84	.	Distal Intergenic	15	100861924	100885329	23406	1	220	ENST00000558568.1	-27242	ENSG00000184254	ALDH1A3	aldehyde dehydrogenase 1 family member A3
chr4	143513112	143513469	358	*	Peak_602	84	.	Promoter (<=1kb)	4	143513463	143557486	44024	1	8467	ENST00000283131.3	0	ENSG00000153147	SMARCA5	SWI/SNF related, matrix associated, actin dependent regulator of chromatin, subfamily a, member 5
chr10	105838072	105838641	570	*	Peak_603	84	.	Distal Intergenic	10	105808775	105819197	10423	2	101927549	ENST00000447757.1	-18875	NA	LINC02627	long intergenic non-protein coding RNA 2627
chr1	179026715	179027314	600	*	Peak_604	84	.	Promoter (<=1kb)	1	179025896	179076562	50667	1	9917	ENST00000263733.4	819	ENSG00000116199	FAM20B	FAM20B glycosaminoglycan xylosylkinase
chr1	224246011	224246715	705	*	Peak_605	84	.	Intron (ENST00000489194.5/4931, intron 2 of 4)	1	224227334	224236647	9314	2	4931	ENST00000493060.5	-9364	ENSG00000143748	NVL	nuclear VCP like
chr12	28715246	28715783	538	*	Peak_606	84	.	Distal Intergenic	12	28452542	28573446	120905	1	55297	ENST00000542801.5	262704	ENSG00000123106	CCDC91	coiled-coil domain containing 91
chr16	72997372	72997732	361	*	Peak_607	84	.	Intron (ENST00000268489.9/463, intron 1 of 9)	16	72782885	73048375	265491	2	463	ENST00000268489.9	50643	ENSG00000140836	ZFHX3	zinc finger homeobox 3
chr17	57832582	57833298	717	*	Peak_608	84	.	Exon (ENST00000581805.5/ENST00000581805.5, exon 2 of 3)	17	57848736	57849997	1262	2	51649	ENST00000579768.1	16699	ENSG00000181610	MRPS23	mitochondrial ribosomal protein S23
chr18	13562873	13563607	735	*	Peak_609	84	.	Exon (ENST00000590042.1/ENST00000590042.1, exon 2 of 3)	18	13542292	13645205	102914	1	753	ENST00000586207.5	20581	ENSG00000168675	LDLRAD4	low density lipoprotein receptor class A domain containing 4
chr2	237694377	237694795	419	*	Peak_610	84	.	Promoter (1-2kb)	2	237692494	237735676	43183	1	9208	ENST00000473815.1	1883	ENSG00000124831	LRRFIP1	LRR binding FLII interacting protein 1
chr2	55153697	55154426	730	*	Peak_611	84	.	Distal Intergenic	2	55027207	55112621	85415	2	57142	ENST00000427710.5	-41076	ENSG00000115310	RTN4	reticulon 4
chr3	18729417	18729957	541	*	Peak_612	84	.	Intron (ENST00000595388.5/101927777, intron 3 of 4)	3	18527269	18591919	64651	1	101927777	ENST00000629405.2	202148	NA	SATB1-AS1	SATB1 antisense RNA 1
chr3	73759002	73759770	769	*	Peak_613	84	.	Distal Intergenic	3	73808601	73902866	94266	1	105377165	ENST00000498832.1	-48831	NA	LINC02005	long intergenic non-protein coding RNA 2005
chr6	170174167	170174637	471	*	Peak_614	84	.	Distal Intergenic	6	170162517	170163027	511	1	102724511	ENST00000429305.1	11650	NA	LOC102724511	uncharacterized LOC102724511
chr8	6331047	6331759	713	*	Peak_615	84	.	Distal Intergenic	8	6403551	6406548	2998	2	100287015	ENST00000500118.2	74789	ENSG00000246089	LOC100287015	uncharacterized LOC100287015
chr8	70890031	70890389	359	*	Peak_616	84	.	Intron (ENST00000647843.1/389668, intron 2 of 8)	8	70670573	70681325	10753	1	389668	ENST00000519350.1	219458	ENSG00000221947	XKR9	XK related 9
chr6	126074112	126075452	1341	*	Peak_617	84	.	Intron (ENST00000648977.1/60487, intron 17 of 22)	6	126006842	126038753	31912	1	60487	ENST00000466316.1	67270	ENSG00000066651	TRMT11	tRNA methyltransferase 11 homolog
chr8	118307921	118308391	471	*	Peak_618	84	.	Intron (ENST00000647600.1/ENST00000647600.1, intron 4 of 4)	8	118197306	118439861	242556	2	401474	ENST00000453675.7	131470	ENSG00000177570	SAMD12	sterile alpha motif domain containing 12
chr8	3857010	3857460	451	*	Peak_619	84	.	Intron (ENST00000537824.2/64478, intron 3 of 67)	8	3702147	3708496	6350	2	64478	ENST00000518151.1	-148514	ENSG00000183117	CSMD1	CUB and Sushi multiple domains 1
chr5	14173802	14174377	576	*	Peak_620	84	.	Intron (ENST00000505971.5/7204, intron 1 of 3)	5	14183798	14399400	215603	1	7204	ENST00000509967.6	-9421	ENSG00000038382	TRIO	trio Rho guanine nucleotide exchange factor
chr11	60347996	60348416	421	*	Peak_621	84	.	Intron (ENST00000532756.1/245802, intron 4 of 4)	11	60334977	60338700	3724	1	245802	ENST00000530509.1	13019	ENSG00000166926	MS4A6E	membrane spanning 4-domains A6E
chr6	85110357	85110774	418	*	Peak_622	84	.	Distal Intergenic	6	85387219	85390186	2968	2	101928820	ENST00000455071.1	279412	ENSG00000234155	LINC02535	long intergenic non-protein coding RNA 2535
chr15	35320773	35321244	472	*	Peak_623	83	.	Intron (ENST00000560386.5/89978, intron 3 of 3)	15	35372256	35372364	109	2	100500904	ENST00000585264.1	51120	ENSG00000265102	MIR3942	microRNA 3942
chr17	62938427	62938919	493	*	Peak_624	83	.	Intron (ENST00000650312.1/ENST00000650312.1, intron 1 of 5)	17	62944215	62944312	98	1	693218	ENST00000384821.1	-5296	ENSG00000207552	MIR633	microRNA 633
chr2	158410941	158411356	416	*	Peak_625	83	.	Intron (ENST00000283233.9/130940, intron 1 of 13)	2	158171544	158380960	209417	2	130940	ENST00000409187.5	-29981	ENSG00000153237	CCDC148	coiled-coil domain containing 148
chr5	28018500	28018866	367	*	Peak_626	83	.	Distal Intergenic	5	28286389	28287665	1277	2	105374698	ENST00000512849.1	268799	ENSG00000249785	LINC02103	long intergenic non-protein coding RNA 2103
chr9	82397341	82397790	450	*	Peak_627	83	.	Intron (ENST00000637606.1/ENST00000637606.1, intron 5 of 9)	9	81988788	81990148	1361	1	389763	ENST00000603921.1	408553	ENSG00000214929	SPATA31D1	SPATA31 subfamily D member 1
chr1	47431894	47432708	815	*	Peak_628	83	.	Promoter (1-2kb)	1	47432133	47434641	2509	2	84793	ENST00000445551.1	1933	ENSG00000237424	FOXD2-AS1	FOXD2 adjacent opposite strand RNA 1
chr1	117753495	117754488	994	*	Peak_629	83	.	Distal Intergenic	1	117870184	117887733	17550	2	54834	ENST00000491626.5	133245	ENSG00000196505	GDAP2	ganglioside induced differentiation associated protein 2
chr11	77468208	77469048	841	*	Peak_630	83	.	Intron (ENST00000356341.7/5058, intron 1 of 14)	11	77358841	77473495	114655	2	5058	ENST00000533568.5	4447	ENSG00000149269	PAK1	p21 (RAC1) activated kinase 1
chr11	95280025	95280534	510	*	Peak_631	83	.	Distal Intergenic	11	95232571	95234104	1534	1	100129203	ENST00000543573.1	47454	NA	LOC100129203	uncharacterized LOC100129203
chr15	67746269	67746613	345	*	Peak_632	83	.	Promoter (1-2kb)	15	67748368	67769905	21538	1	5607	ENST00000558021.1	-1755	ENSG00000137764	MAP2K5	mitogen-activated protein kinase kinase 5
chr19	38899900	38900258	359	*	Peak_633	83	.	Promoter (<=1kb)	19	38899952	38908538	8587	1	4793	ENST00000572515.5	0	ENSG00000104825	NFKBIB	NFKB inhibitor beta
chr4	153934335	153934786	452	*	Peak_634	83	.	Distal Intergenic	4	153780592	153789120	8529	2	6423	ENST00000274063.4	-145215	ENSG00000145423	SFRP2	secreted frizzled related protein 2
chr5	135456575	135457094	520	*	Peak_635	83	.	Intron (ENST00000510230.1/ENST00000510230.1, intron 1 of 1)	5	135444218	135452399	8182	2	497189	ENST00000537858.1	-4176	ENSG00000255833	TIFAB	TIFA inhibitor
chr8	26286749	26287243	495	*	Peak_636	83	.	Distal Intergenic	8	26291491	26372680	81190	1	5520	ENST00000380737.7	-4248	ENSG00000221914	PPP2R2A	protein phosphatase 2 regulatory subunit Balpha
chr8	142201089	142202306	1218	*	Peak_637	83	.	Promoter (2-3kb)	8	142198356	142209003	10648	1	619434	ENST00000517704.1	2733	ENSG00000254008	LINC00051	long intergenic non-protein coding RNA 51
chr13	27174539	27175374	836	*	Peak_638	83	.	Promoter (2-3kb)	13	27172259	27182998	10740	1	100874071	ENST00000452222.1	2280	NA	USP12-AS2	USP12 antisense RNA 2 (head to head)
chr2	53767342	53767915	574	*	Peak_639	83	.	Promoter (<=1kb)	2	53729461	53767526	38066	2	100302652	ENST00000489508.5	0	ENSG00000270898	GPR75-ASB3	GPR75-ASB3 readthrough
chr6	88742937	88743734	798	*	Peak_640	83	.	Intron (ENST00000369485.8/8732, intron 13 of 15)	6	88612719	88963409	350691	2	8732	ENST00000369475.7	219675	ENSG00000111880	RNGTT	RNA guanylyltransferase and 5'-phosphatase
chr1	77655513	77655933	421	*	Peak_641	83	.	Intron (ENST00000370801.7/26009, intron 1 of 14)	1	77564506	77632876	68371	2	26009	ENST00000476275.5	-22637	ENSG00000036549	ZZZ3	zinc finger ZZ-type containing 3
chr5	65273195	65273598	404	*	Peak_642	83	.	3' UTR	5	65256390	65262937	6548	2	11174	ENST00000504282.1	-10258	ENSG00000049192	ADAMTS6	ADAM metallopeptidase with thrombospondin type 1 motif 6
chr15	56981136	56981961	826	*	Peak_643	83	.	Intron (ENST00000438423.6/6938, intron 3 of 20)	15	56919517	57166428	246912	1	6938	ENST00000561152.1	61619	ENSG00000140262	TCF12	transcription factor 12
chr11	85901736	85902730	995	*	Peak_644	83	.	Intron (ENST00000280245.8/220047, intron 7 of 11)	11	85873231	85919583	46353	1	220047	ENST00000526729.1	28505	ENSG00000150676	CCDC83	coiled-coil domain containing 83
chr1	96835901	96836523	623	*	Peak_645	83	.	Distal Intergenic	1	96806811	96812928	6118	1	58155	ENST00000462433.1	29090	ENSG00000117569	PTBP2	polypyrimidine tract binding protein 2
chr1	109794090	109794546	457	*	Peak_646	83	.	Distal Intergenic	1	109750081	109764027	13947	2	79574	ENST00000369805.7	-30063	ENSG00000198758	EPS8L3	EPS8 like 3
chr15	57461941	57462401	461	*	Peak_647	83	.	Intron (ENST00000281282.5/84952, intron 8 of 18)	15	57376505	57550727	174223	1	84952	ENST00000281282.5	85436	ENSG00000128849	CGNL1	cingulin like 1
chr7	133631954	133632681	728	*	Peak_648	83	.	Intron (ENST00000253861.4/60412, intron 10 of 17)	7	133601838	133917717	315880	1	60412	ENST00000460346.5	30116	ENSG00000131558	EXOC4	exocyst complex component 4
chr1	151926735	151927303	569	*	Peak_649	83	.	Distal Intergenic	1	151873584	151909808	36225	2	117145	ENST00000368814.7	-16927	ENSG00000159445	THEM4	thioesterase superfamily member 4
chr1	220574142	220574716	575	*	Peak_650	83	.	Intron (ENST00000402574.5/4139, intron 1 of 16)	1	220528850	220579508	50659	1	4139	ENST00000485104.1	45292	ENSG00000116141	MARK1	microtubule affinity regulating kinase 1
chr13	48156197	48156681	485	*	Peak_651	83	.	Distal Intergenic	13	48076968	48095131	18164	2	29079	ENST00000378586.5	-61066	ENSG00000136146	MED4	mediator complex subunit 4
chr8	64070818	64071333	516	*	Peak_652	83	.	Intron (ENST00000523191.5/102724623, intron 4 of 5)	8	64151106	64240282	89177	2	102724623	ENST00000520365.1	168949	ENSG00000253554	LINC01414	long intergenic non-protein coding RNA 1414
chr11	112984246	112984734	489	*	Peak_653	82	.	Intron (ENST00000621518.4/4684, intron 1 of 19)	11	112959279	112963460	4182	2	101928847	ENST00000500537.2	-20786	ENSG00000247416	LOC101928847	uncharacterized LOC101928847
chr2	210592317	210592743	427	*	Peak_654	82	.	Promoter (<=1kb)	2	210593366	210679107	85742	1	1373	ENST00000451903.2	-623	ENSG00000021826	CPS1	carbamoyl-phosphate synthase 1
chr6	58294744	58295404	661	*	Peak_655	82	.	Intron (ENST00000641775.1/ENST00000641775.1, intron 4 of 5)	6	57946074	57961501	15428	2	106660612	ENST00000450081.5	-333243	ENSG00000215190	LINC00680	long intergenic non-protein coding RNA 680
chr6	89750409	89751015	607	*	Peak_656	82	.	Exon (ENST00000369393.7/23195, exon 24 of 102)	6	89749223	89819718	70496	2	23195	ENST00000439638.1	68703	ENSG00000112159	MDN1	midasin AAA ATPase 1
chr9	7807155	7807841	687	*	Peak_657	82	.	Intron (ENST00000469050.1/90871, intron 2 of 2)	9	7798199	7800148	1950	2	90871	ENST00000484082.1	-7007	ENSG00000137038	DMAC1	distal membrane arm assembly complex 1
chr2	198913986	198914445	460	*	Peak_658	82	.	Intron (ENST00000456031.1/ENST00000456031.1, intron 2 of 2)	2	199308860	199329035	20176	2	23314	ENST00000473517.1	414590	ENSG00000119042	SATB2	SATB homeobox 2
chr10	10627521	10627906	386	*	Peak_659	82	.	Distal Intergenic	10	10784443	10789036	4594	2	207107	ENST00000634899.1	161130	ENSG00000225383	SFTA1P	surfactant associated 1, pseudogene
chr10	121181904	121182419	516	*	Peak_660	82	.	Intron (ENST00000429809.1/ENST00000429809.1, intron 1 of 1)	10	120904065	120905656	1592	1	55717	ENST00000603658.1	277839	ENSG00000120008	WDR11	WD repeat domain 11
chr10	18595039	18595383	345	*	Peak_661	82	.	Intron (ENST00000377304.6/221078, intron 7 of 10)	10	18546062	18551822	5761	2	221078	ENST00000493816.1	-43217	ENSG00000241058	NSUN6	NOP2/Sun RNA methyltransferase 6
chr10	33653655	33654154	500	*	Peak_662	82	.	Distal Intergenic	10	33759713	33772658	12946	2	100505583	ENST00000562956.1	118504	ENSG00000261683	LINC00838	long intergenic non-protein coding RNA 838
chr10	3893642	3894083	442	*	Peak_663	82	.	Distal Intergenic	10	3833950	3834728	779	1	105376365	ENST00000413339.1	59692	ENSG00000230573	LINC02639	long intergenic non-protein coding RNA 2639
chr10	49135982	49136371	390	*	Peak_664	82	.	Promoter (1-2kb)	10	49137495	49151150	13656	1	100506733	ENST00000440054.1	-1124	ENSG00000234736	FAM170B-AS1	FAM170B antisense RNA 1
chr11	104038551	104039001	451	*	Peak_665	82	.	Promoter (1-2kb)	11	103947684	104037026	89343	2	80310	ENST00000529268.1	-1525	ENSG00000170962	PDGFD	platelet derived growth factor D
chr11	119421233	119421688	456	*	Peak_666	82	.	Promoter (<=1kb)	11	119418820	119422562	3743	2	7070	ENST00000528522.5	874	ENSG00000154096	THY1	Thy-1 cell surface antigen
chr1	112499867	112500266	400	*	Peak_667	82	.	Intron (ENST00000256640.9/7482, intron 1 of 4)	1	112508778	112522666	13889	1	7482	ENST00000369684.4	-8512	ENSG00000134245	WNT2B	Wnt family member 2B
chr11	128031793	128032255	463	*	Peak_668	82	.	Distal Intergenic	11	128208749	128241433	32685	1	105369564	ENST00000650607.1	-176494	ENSG00000272575	LINC02098	long intergenic non-protein coding RNA 2098
chr11	43614085	43614573	489	*	Peak_669	82	.	Intron (ENST00000526615.6/ENST00000526615.6, intron 3 of 4)	11	43644266	43831005	186740	1	51144	ENST00000529261.5	-29693	ENSG00000149084	HSD17B12	hydroxysteroid 17-beta dehydrogenase 12
chr1	158102763	158103241	479	*	Peak_670	82	.	Distal Intergenic	1	158086680	158100262	13583	1	55243	ENST00000368172.1	16083	ENSG00000183853	KIRREL1	kirre like nephrin family adhesion molecule 1
chr1	165942427	165942943	517	*	Peak_671	82	.	Distal Intergenic	1	165907921	165907976	56	1	100500832	ENST00000636291.1	34506	ENSG00000283936	MIR3658	microRNA 3658
chr1	166092724	166093127	404	*	Peak_672	82	.	Intron (ENST00000435676.2/149297, intron 1 of 2)	1	166154743	166154798	56	2	100126349	ENST00000401133.1	61671	ENSG00000215952	MIR921	microRNA 921
chr12	120551834	120552533	700	*	Peak_673	82	.	Promoter (1-2kb)	12	120554350	120557368	3019	1	9921	ENST00000535417.1	-1817	ENSG00000022840	RNF10	ring finger protein 10
chr12	125693130	125693678	549	*	Peak_674	82	.	Distal Intergenic	12	125622496	125654817	32322	1	114795	ENST00000535886.2	70634	ENSG00000139364	TMEM132B	transmembrane protein 132B
chr1	226124930	226125844	915	*	Peak_675	82	.	Distal Intergenic	1	226148003	226155071	7069	1	107985353	ENST00000440540.1	-22159	ENSG00000234478	ACBD3-AS1	ACBD3 antisense RNA 1
chr1	227696617	227697229	613	*	Peak_676	82	.	Exon (ENST00000412638.2/ENST00000412638.2, exon 5 of 5)	1	227728539	227734352	5814	1	116841	ENST00000480897.5	-31310	ENSG00000143740	SNAP47	synaptosome associated protein 47
chr12	65735749	65736311	563	*	Peak_677	82	.	Distal Intergenic	12	65824131	65966295	142165	1	8091	ENST00000403681.6	-87820	ENSG00000149948	HMGA2	high mobility group AT-hook 2
chr12	84614104	84614510	407	*	Peak_678	82	.	Distal Intergenic	12	84861603	84867833	6231	2	55117	ENST00000548267.1	253323	ENSG00000072041	SLC6A15	solute carrier family 6 member 15
chr12	93059621	93060239	619	*	Peak_679	82	.	Intron (ENST00000550324.5/643339, intron 1 of 2)	12	93003415	93139132	135718	2	643339	ENST00000550324.5	78893	NA	LOC643339	uncharacterized LOC643339
chr12	94016326	94016851	526	*	Peak_680	82	.	Distal Intergenic	12	93894965	93943603	48639	2	105369911	ENST00000550687.1	-72723	ENSG00000257283	LOC105369911	uncharacterized LOC105369911
chr12	94426417	94427077	661	*	Peak_681	82	.	Intron (ENST00000397809.9/51134, intron 2 of 16)	12	94308286	94412595	104310	2	51134	ENST00000397807.6	-13822	ENSG00000173588	CEP83	centrosomal protein 83
chr13	107202795	107203158	364	*	Peak_682	82	.	Intron (ENST00000375915.3/728215, intron 2 of 2)	13	107320895	107320963	69	2	109616978	ENST00000364977.1	117805	ENSG00000201847	SNORD31B	small nucleolar RNA, C/D box 31B
chr13	108596034	108596492	459	*	Peak_683	82	.	Promoter (<=1kb)	13	108596152	109208007	611856	1	23026	ENST00000356711.6	0	ENSG00000041515	MYO16	myosin XVI
chr13	29596023	29596596	574	*	Peak_684	82	.	Promoter (<=1kb)	13	29509410	29595688	86279	2	6541	ENST00000380752.9	-335	ENSG00000139514	SLC7A1	solute carrier family 7 member 1
chr13	36518952	36519410	459	*	Peak_685	82	.	Distal Intergenic	13	36432523	36442870	10348	1	8900	ENST00000625767.1	86429	ENSG00000133101	CCNA1	cyclin A1
chr13	38108770	38109151	382	*	Peak_686	82	.	Intron (ENST00000434565.5/100874188, intron 1 of 5)	13	38050817	38143232	92416	2	100874188	ENST00000434565.5	34081	ENSG00000223685	LINC00571	long intergenic non-protein coding RNA 571
chr13	41482476	41483115	640	*	Peak_687	82	.	Distal Intergenic	13	41464115	41468844	4730	1	28984	ENST00000487837.1	18361	ENSG00000102760	RGCC	regulator of cell cycle
chr13	53697810	53698187	378	*	Peak_688	82	.	Distal Intergenic	13	53815419	53876119	60701	1	100861552	ENST00000569422.1	-117232	ENSG00000261517	LINC00558	long intergenic non-protein coding RNA 558
chr1	35593197	35593645	449	*	Peak_689	82	.	Intron (ENST00000373235.3/339488, intron 6 of 6)	1	35577736	35595261	17526	1	339488	ENST00000650429.1	15461	ENSG00000116819	TFAP2E	transcription factor AP-2 epsilon
chr13	73280986	73281389	404	*	Peak_690	82	.	Distal Intergenic	13	73075015	73075778	764	1	688	ENST00000464404.2	205971	ENSG00000102554	KLF5	Kruppel like factor 5
chr14	26049552	26050007	456	*	Peak_691	82	.	Intron (ENST00000546412.2/ENST00000546412.2, intron 2 of 9)	14	26519199	26595461	76263	2	4857	ENST00000551754.1	545454	ENSG00000139910	NOVA1	NOVA alternative splicing regulator 1
chr14	82764010	82764541	532	*	Peak_692	82	.	Distal Intergenic	14	82642636	82687370	44735	1	101928599	ENST00000556970.1	121374	ENSG00000258743	LINC02301	long intergenic non-protein coding RNA 2301
chr14	96962091	96962668	578	*	Peak_693	82	.	Distal Intergenic	14	96943639	96945394	1756	1	145249	ENST00000495064.1	18452	ENSG00000225163	LINC00618	long intergenic non-protein coding RNA 618
chr15	100000714	100001219	506	*	Peak_694	82	.	Intron (ENST00000268070.8/170691, intron 18 of 21)	15	99972956	99976279	3324	2	170691	ENST00000557896.1	-24435	ENSG00000140470	ADAMTS17	ADAM metallopeptidase with thrombospondin type 1 motif 17
chr15	40049250	40049940	691	*	Peak_695	82	.	Intron (ENST00000504245.5/100131089, intron 2 of 2)	15	40039349	40057000	17652	1	100131089	ENST00000560341.2	9901	ENSG00000248508	SRP14-AS1	SRP14 antisense RNA1 (head to head)
chr15	46151743	46152167	425	*	Peak_696	82	.	Distal Intergenic	15	45705195	45931069	225875	1	105370802	ENST00000559600.1	446548	ENSG00000259200	LOC105370802	uncharacterized LOC105370802
chr15	60650793	60651325	533	*	Peak_697	82	.	Intron (ENST00000335670.10/6095, intron 2 of 10)	15	60497264	60627463	130200	2	6095	ENST00000261523.9	-23330	ENSG00000069667	RORA	RAR related orphan receptor A
chr15	68421297	68421756	460	*	Peak_698	82	.	Intron (ENST00000423218.6/22801, intron 1 of 29)	15	68296533	68432162	135630	2	22801	ENST00000423218.6	10406	ENSG00000137809	ITGA11	integrin subunit alpha 11
chr15	73822816	73823378	563	*	Peak_699	82	.	Distal Intergenic	15	73873608	73889101	15494	1	161514	ENST00000535547.6	-50230	ENSG00000167139	TBC1D21	TBC1 domain family member 21
chr15	77655898	77656264	367	*	Peak_700	82	.	Intron (ENST00000561030.5/84894, intron 3 of 3)	15	77660052	77668074	8023	1	101929478	ENST00000557799.1	-3788	ENSG00000259281	LINGO1-AS2	LINGO1 antisense RNA 2
chr1	59143124	59143849	726	*	Peak_701	82	.	Promoter (2-3kb)	1	59132473	59146827	14355	2	729467	ENST00000587839.2	2978	ENSG00000224609	HSD52	uncharacterized LOC729467
chr15	94494342	94494784	443	*	Peak_702	82	.	Distal Intergenic	15	94476380	94479583	3204	1	55784	ENST00000449432.3	17962	ENSG00000140563	MCTP2	multiple C2 and transmembrane domain containing 2
chr15	98518468	98518912	445	*	Peak_703	82	.	Promoter (1-2kb)	15	98441071	98520386	79316	2	283777	ENST00000636796.1	1474	ENSG00000283597	FAM169B	family with sequence similarity 169 member B
chr1	63367941	63368304	364	*	Peak_704	82	.	Promoter (<=1kb)	1	63367737	63370939	3203	1	29929	ENST00000650331.1	204	ENSG00000088035	ALG6	ALG6 alpha-1,3-glucosyltransferase
chr16	50405139	50405788	650	*	Peak_705	82	.	Distal Intergenic	16	50390916	50395133	4218	2	105371248	ENST00000566876.1	-10006	ENSG00000261092	LINC02178	long intergenic non-protein coding RNA 2178
chr16	73073877	73074407	531	*	Peak_706	82	.	Intron (ENST00000641206.2/463, intron 8 of 17)	16	72782885	73059698	276814	2	463	ENST00000397992.5	-14179	ENSG00000140836	ZFHX3	zinc finger homeobox 3
chr17	16516521	16517258	738	*	Peak_707	82	.	Distal Intergenic	17	16442014	16492153	50140	2	388341	ENST00000409083.7	-24368	ENSG00000181350	LRRC75A	leucine rich repeat containing 75A
chr17	31833941	31834416	476	*	Peak_708	82	.	Distal Intergenic	17	31852231	31858931	6701	2	55352	ENST00000579741.1	24515	ENSG00000172301	COPRS	coordinator of PRMT5 and differentiation stimulator
chr17	51087182	51087757	576	*	Peak_709	82	.	Intron (ENST00000262013.11/9043, intron 1 of 29)	17	50989540	51079622	90083	2	9043	ENST00000514613.5	-7560	ENSG00000008294	SPAG9	sperm associated antigen 9
chr17	8288693	8289037	345	*	Peak_710	82	.	Promoter (<=1kb)	17	8288699	8289395	697	1	29098	ENST00000578849.1	0	ENSG00000108961	RANGRF	RAN guanine nucleotide release factor
chr17	83156761	83157203	443	*	Peak_711	82	.	Intron (ENST00000572343.1/ENST00000572343.1, intron 2 of 2)	17	83092393	83094476	2084	1	284207	ENST00000571940.1	64368	ENSG00000176845	METRNL	meteorin like, glial cell differentiation regulator
chr1	7882950	7883380	431	*	Peak_712	82	.	Distal Intergenic	1	7843083	7853512	10430	2	10911	ENST00000377516.6	-29438	ENSG00000049247	UTS2	urotensin 2
chr1	8141752	8142275	524	*	Peak_713	82	.	Distal Intergenic	1	8202429	8215210	12782	1	102724539	ENST00000635451.1	-60154	ENSG00000227634	LINC01714	long intergenic non-protein coding RNA 1714
chr18	26374188	26374739	552	*	Peak_714	82	.	Intron (ENST00000269142.9/6875, intron 14 of 14)	18	26422995	26426101	3107	1	100506787	ENST00000578367.1	-48256	NA	LINC01543	long intergenic non-protein coding RNA 1543
chr18	68609958	68610445	488	*	Peak_715	82	.	Distal Intergenic	18	68676710	68679577	2868	2	54495	ENST00000578816.1	69132	ENSG00000166479	TMX3	thioredoxin related transmembrane protein 3
chr1	95643754	95644222	469	*	Peak_716	82	.	Intron (ENST00000456933.1/100996635, intron 2 of 3)	1	95510340	95515464	5125	1	100996635	ENST00000411798.1	133414	ENSG00000228971	LINC02607	long intergenic non-protein coding RNA 2607
chr19	7649361	7650062	702	*	Peak_717	82	.	Promoter (2-3kb)	19	7647055	7647455	401	1	6813	ENST00000599278.1	2306	ENSG00000076944	STXBP2	syntaxin binding protein 2
chr19	8569370	8569859	490	*	Peak_718	82	.	Intron (ENST00000338257.12/4542, intron 1 of 27)	19	8555392	8577433	22042	2	4542	ENST00000596645.1	7574	ENSG00000142347	MYO1F	myosin IF
chr20	16563044	16563468	425	*	Peak_719	82	.	Intron (ENST00000354981.6/55614, intron 1 of 25)	20	16272104	16573433	301330	2	55614	ENST00000354981.6	9965	ENSG00000089177	KIF16B	kinesin family member 16B
chr20	20248626	20248981	356	*	Peak_720	82	.	Intron (ENST00000245957.9/26074, intron 19 of 26)	20	20262971	20290357	27387	1	26074	ENST00000488640.1	-13990	ENSG00000089101	CFAP61	cilia and flagella associated protein 61
chr20	26288399	26288870	472	*	Peak_721	82	.	Distal Intergenic	20	26187635	26251526	63892	2	284801	ENST00000601119.5	-36873	ENSG00000227195	MIR663AHG	MIR663A host gene
chr20	33293589	33294001	413	*	Peak_722	82	.	Intron (ENST00000253354.1/92747, intron 6 of 15)	20	33298713	33307966	9254	1	92747	ENST00000464032.1	-4712	ENSG00000125999	BPIFB1	BPI fold containing family B member 1
chr20	44914746	44915274	529	*	Peak_723	82	.	Intron (ENST00000217074.8/80336, intron 2 of 7)	20	44918994	44930726	11733	1	80336	ENST00000481196.5	-3720	ENSG00000101104	PABPC1L	poly(A) binding protein cytoplasmic 1 like
chr20	47925756	47926122	367	*	Peak_724	82	.	Distal Intergenic	20	47983404	47984313	910	1	101060004	ENST00000425385.1	-57282	NA	LINC01523	long intergenic non-protein coding RNA 1523
chr20	49267343	49267909	567	*	Peak_725	82	.	Intron (ENST00000371754.8/57169, intron 3 of 14)	20	49255933	49271223	15291	2	57169	ENST00000455070.1	3314	ENSG00000124201	ZNFX1	zinc finger NFX1-type containing 1
chr20	58980760	58981262	503	*	Peak_726	82	.	Promoter (<=1kb)	20	58981208	58995133	13926	1	51497	ENST00000602795.5	0	ENSG00000101158	NELFCD	negative elongation factor complex member C/D
chr21	34061800	34062360	561	*	Peak_727	82	.	Distal Intergenic	21	34073224	34143034	69811	1	64968	ENST00000488492.5	-10864	ENSG00000243927	MRPS6	mitochondrial ribosomal protein S6
chr2	150587411	150587849	439	*	Peak_728	82	.	Distal Intergenic	2	150552532	150572221	19690	2	101929260	ENST00000441356.1	-15190	ENSG00000236049	LINC01920	long intergenic non-protein coding RNA 1920
chr2	168832499	168833039	541	*	Peak_729	82	.	Intron (ENST00000458381.6/115677, intron 10 of 20)	2	168843052	168855654	12603	1	115677	ENST00000486873.2	-10013	ENSG00000163072	NOSTRIN	nitric oxide synthase trafficking
chr2	206991672	206992110	439	*	Peak_730	82	.	Distal Intergenic	2	206939554	206969474	29921	1	130749	ENST00000272852.3	52118	ENSG00000144410	CPO	carboxypeptidase O
chr2	223151575	223152033	459	*	Peak_731	82	.	Intron (ENST00000488477.2/23704, intron 2 of 3)	2	223052200	223198399	146200	1	23704	ENST00000488477.2	99375	ENSG00000152049	KCNE4	potassium voltage-gated channel subfamily E regulatory subunit 4
chr22	36274649	36275180	532	*	Peak_732	82	.	Distal Intergenic	22	36284214	36286021	1808	2	4627	ENST00000486218.1	10841	ENSG00000100345	MYH9	myosin heavy chain 9
chr2	238696597	238697084	488	*	Peak_733	82	.	Distal Intergenic	2	238510690	238555054	44365	2	151171	ENST00000446979.1	-141543	ENSG00000225493	LINC01107	long intergenic non-protein coding RNA 1107
chr2	2446234	2446648	415	*	Peak_734	82	.	Distal Intergenic	2	2302965	2331664	28700	2	23040	ENST00000648688.1	-114570	ENSG00000186487	MYT1L	myelin transcription factor 1 like
chr2	26922811	26923317	507	*	Peak_735	82	.	Intron (ENST00000450961.5/56896, intron 2 of 3)	2	26938459	26948856	10398	1	56896	ENST00000484882.1	-15142	ENSG00000157851	DPYSL5	dihydropyrimidinase like 5
chr2	60065008	60065385	378	*	Peak_736	82	.	Intron (ENST00000648464.1/ENST00000648464.1, intron 2 of 3)	2	60340166	60383036	42871	2	106660609	ENST00000441598.2	317651	ENSG00000228590	MIR4432HG	MIR4432 host gene
chr3	120161570	120162016	447	*	Peak_737	82	.	Downstream (2-3kb)	3	119821323	120094417	273095	2	2932	ENST00000264235.12	-67153	ENSG00000082701	GSK3B	glycogen synthase kinase 3 beta
chr3	124599643	124600331	689	*	Peak_738	82	.	Intron (ENST00000360013.7/8997, intron 34 of 59)	3	124584682	124650915	66234	1	8997	ENST00000454902.1	14961	ENSG00000160145	KALRN	kalirin RhoGEF kinase
chr3	129424042	129424568	527	*	Peak_739	82	.	Promoter (2-3kb)	3	129401326	129421583	20258	2	90288	ENST00000503498.1	-2459	ENSG00000172771	EFCAB12	EF-hand calcium binding domain 12
chr3	135623227	135623652	426	*	Peak_740	82	.	Distal Intergenic	3	135965673	136147891	182219	1	5523	ENST00000264977.7	-342021	ENSG00000073711	PPP2R3A	protein phosphatase 2 regulatory subunit B''alpha
chr3	145370385	145371077	693	*	Peak_741	82	.	Distal Intergenic	3	146066344	146069185	2842	2	109729161	ENST00000490375.1	698108	ENSG00000240032	LNCSRLR	lncRNA sorafenib resistance in renal cell carcinoma associated
chr3	172531447	172531979	533	*	Peak_742	82	.	Distal Intergenic	3	172505508	172523507	18000	2	8743	ENST00000241261.6	-7940	ENSG00000121858	TNFSF10	TNF superfamily member 10
chr3	48989271	48989774	504	*	Peak_743	82	.	Promoter (<=1kb)	3	48989886	49007154	17269	1	54681	ENST00000383729.8	-112	ENSG00000178467	P4HTM	prolyl 4-hydroxylase, transmembrane
chr3	56505514	56505992	479	*	Peak_744	82	.	Distal Intergenic	3	55508308	56468363	960056	2	26059	ENST00000288221.10	-37151	ENSG00000187672	ERC2	ELKS/RAB6-interacting/CAST family member 2
chr3	79937520	79938056	537	*	Peak_745	82	.	Distal Intergenic	3	78597241	79767815	1170575	2	6091	ENST00000464233.5	-169705	ENSG00000169855	ROBO1	roundabout guidance receptor 1
chr3	8982388	8983001	614	*	Peak_746	82	.	3' UTR	3	8992628	8994454	1827	2	9901	ENST00000491467.1	11453	ENSG00000196220	SRGAP3	SLIT-ROBO Rho GTPase activating protein 3
chr3	94216282	94216693	412	*	Peak_747	82	.	Distal Intergenic	3	94061169	94063389	2221	2	200895	ENST00000496983.1	-152893	ENSG00000178700	DHFR2	dihydrofolate reductase 2
chr4	1202107	1202484	378	*	Peak_748	82	.	Promoter (<=1kb)	4	1199613	1201357	1745	2	100130872	ENST00000505653.1	-750	NA	LOC100130872	uncharacterized LOC100130872
chr4	121726487	121726892	406	*	Peak_749	82	.	Distal Intergenic	4	121667955	121697113	29159	2	308	ENST00000296511.9	-29374	ENSG00000164111	ANXA5	annexin A5
chr4	146027419	146027887	469	*	Peak_750	82	.	Distal Intergenic	4	146111159	146111705	547	2	100505545	ENST00000505848.1	83818	ENSG00000248809	LINC01095	long intergenic non-protein coding RNA 1095
chr4	183902290	183902775	486	*	Peak_751	82	.	Promoter (2-3kb)	4	183905356	184023526	118171	1	56977	ENST00000308497.8	-2581	ENSG00000173320	STOX2	storkhead box 2
chr4	184004763	184005256	494	*	Peak_752	82	.	Intron (ENST00000513034.3/56977, intron 2 of 2)	4	184010773	184017443	6671	1	56977	ENST00000506529.1	-5517	ENSG00000173320	STOX2	storkhead box 2
chr4	184218653	184219127	475	*	Peak_753	82	.	Promoter (<=1kb)	4	184088706	184217961	129256	2	133121	ENST00000296741.6	-692	ENSG00000164303	ENPP6	ectonucleotide pyrophosphatase/phosphodiesterase 6
chr4	185283086	185283540	455	*	Peak_754	82	.	Intron (ENST00000618785.4/83891, intron 5 of 17)	4	185295827	185363510	67684	1	83891	ENST00000512853.5	-12287	ENSG00000109762	SNX25	sorting nexin 25
chr4	23198439	23198783	345	*	Peak_755	82	.	Distal Intergenic	4	22754413	22819282	64870	1	57733	ENST00000508264.1	444026	ENSG00000249948	GBA3	glucosylceramidase beta 3 (gene/pseudogene)
chr4	26622772	26623143	372	*	Peak_756	82	.	Intron (ENST00000512840.5/55296, intron 4 of 12)	4	26584954	26640155	55202	1	55296	ENST00000513596.1	37818	ENSG00000109680	TBC1D19	TBC1 domain family member 19
chr4	6644975	6645558	584	*	Peak_757	82	.	Distal Intergenic	4	6640691	6642745	2055	1	93621	ENST00000382581.4	4284	ENSG00000179010	MRFAP1	Morf4 family associated protein 1
chr4	72159107	72159510	404	*	Peak_758	82	.	Distal Intergenic	4	72146530	72148058	1529	1	10886	ENST00000506359.1	12577	ENSG00000056291	NPFFR2	neuropeptide FF receptor 2
chr4	7834188	7834612	425	*	Peak_759	82	.	Intron (ENST00000360265.8/60312, intron 5 of 15)	4	7842688	7843837	1150	2	60312	ENST00000612691.1	9225	ENSG00000196526	AFAP1	actin filament associated protein 1
chr5	100165439	100165865	427	*	Peak_760	82	.	Distal Intergenic	5	100375700	100381398	5699	2	100133050	ENST00000621479.1	215533	NA	LOC100133050	glucuronidase beta pseudogene
chr5	112682160	112682699	540	*	Peak_761	82	.	Distal Intergenic	5	112707498	112767322	59825	1	324	ENST00000509732.5	-24799	ENSG00000134982	APC	APC regulator of WNT signaling pathway
chr5	132859050	132859503	454	*	Peak_762	82	.	Downstream (1-2kb)	5	132861184	132866330	5147	2	2661	ENST00000296875.3	6827	ENSG00000164404	GDF9	growth differentiation factor 9
chr5	138514280	138514641	362	*	Peak_763	82	.	Promoter (2-3kb)	5	138512699	138517641	4943	2	2107	ENST00000503183.1	3000	ENSG00000120705	ETF1	eukaryotic translation termination factor 1
chr5	161830987	161831408	422	*	Peak_764	82	.	Distal Intergenic	5	161847063	161898218	51156	1	2554	ENST00000638112.1	-15655	ENSG00000022355	GABRA1	gamma-aminobutyric acid type A receptor alpha1 subunit
chr5	177128941	177129424	484	*	Peak_765	82	.	Distal Intergenic	5	177133025	177135426	2402	1	64324	ENST00000512992.1	-3601	ENSG00000165671	NSD1	nuclear receptor binding SET domain protein 1
chr5	41039802	41040566	765	*	Peak_766	82	.	Intron (ENST00000503890.5/133558, intron 7 of 30)	5	40998020	41051557	53538	2	133558	ENST00000503890.5	10991	ENSG00000171495	MROH2B	maestro heat like repeat family member 2B
chr5	65162199	65162686	488	*	Peak_767	82	.	Intron (ENST00000381055.7/11174, intron 24 of 24)	5	65151528	65198765	47238	2	11174	ENST00000314351.9	36079	ENSG00000049192	ADAMTS6	ADAM metallopeptidase with thrombospondin type 1 motif 6
chr5	73913033	73913589	557	*	Peak_768	82	.	Intron (ENST00000513042.6/64283, intron 35 of 35)	5	73908400	73911702	3303	1	64283	ENST00000503341.1	4633	ENSG00000214944	ARHGEF28	Rho guanine nucleotide exchange factor 28
chr5	79739823	79740473	651	*	Peak_769	82	.	Promoter (1-2kb)	5	79738142	79800240	62099	1	202333	ENST00000506603.5	1681	ENSG00000164309	CMYA5	cardiomyopathy associated 5
chr6	159170213	159170602	390	*	Peak_770	82	.	Promoter (<=1kb)	6	159167248	159170007	2760	2	101929122	ENST00000608986.1	-206	NA	LOC101929122	uncharacterized LOC101929122
chr6	163938084	163938615	532	*	Peak_771	82	.	Distal Intergenic	6	163566458	163571452	4995	1	9444	ENST00000541696.1	371626	ENSG00000112531	QKI	QKI, KH domain containing RNA binding
chr6	167255081	167255549	469	*	Peak_772	82	.	Distal Intergenic	6	167271169	167296196	25028	1	54346	ENST00000503433.5	-15620	ENSG00000112494	UNC93A	unc-93 homolog A
chr6	170344645	170345450	806	*	Peak_773	82	.	Intron (ENST00000630384.2/84498, intron 4 of 10)	6	170330761	170330844	84	1	100616430	ENST00000579929.1	13884	ENSG00000266245	MIR4644	microRNA 4644
chr7	105718724	105719251	528	*	Peak_774	82	.	Intron (ENST00000419735.7/222255, intron 3 of 11)	7	105613733	105691637	77905	2	222255	ENST00000472195.1	-27087	ENSG00000146776	ATXN7L1	ataxin 7 like 1
chr7	127586055	127586671	617	*	Peak_775	82	.	Promoter (<=1kb)	7	127580618	127585607	4990	2	79571	ENST00000321407.2	-448	ENSG00000179562	GCC1	GRIP and coiled-coil domain containing 1
chr7	139306538	139307183	646	*	Peak_776	82	.	3' UTR	7	139293627	139301994	8368	1	254048	ENST00000609762.1	12911	ENSG00000157741	UBN2	ubinuclein 2
chr7	149194889	149195251	363	*	Peak_777	82	.	Promoter (<=1kb)	7	149195485	149226248	30764	1	8427	ENST00000610704.4	-234	ENSG00000170265	ZNF282	zinc finger protein 282
chr7	150893973	150894581	609	*	Peak_778	82	.	Distal Intergenic	7	150857933	150861219	3287	1	26	ENST00000480582.1	36040	ENSG00000002726	AOC1	amine oxidase copper containing 1
chr7	20348400	20348965	566	*	Peak_779	82	.	Intron (ENST00000537992.5/3696, intron 2 of 14)	7	20364645	20382081	17437	1	3696	ENST00000477859.1	-15680	ENSG00000105855	ITGB8	integrin subunit beta 8
chr7	29392889	29393316	428	*	Peak_780	82	.	Intron (ENST00000644824.1/1124, intron 7 of 16)	7	29396648	29401281	4634	1	1124	ENST00000491856.1	-3332	ENSG00000106069	CHN2	chimerin 2
chr7	53586182	53586544	363	*	Peak_781	82	.	Distal Intergenic	7	53655509	53811931	156423	2	401337	ENST00000380970.2	225387	ENSG00000205628	LINC01446	long intergenic non-protein coding RNA 1446
chr7	5775074	5775564	491	*	Peak_782	82	.	5' UTR	7	5761088	5780292	19205	2	54476	ENST00000476345.1	4728	ENSG00000011275	RNF216	ring finger protein 216
chr7	66680080	66680464	385	*	Peak_783	82	.	Promoter (1-2kb)	7	66682164	66809662	127499	1	27342	ENST00000607882.5	-1700	ENSG00000154710	RABGEF1	RAB guanine nucleotide exchange factor 1
chr7	83739739	83740123	385	*	Peak_784	82	.	Distal Intergenic	7	83363238	83649113	285876	2	9723	ENST00000643230.1	-90626	ENSG00000170381	SEMA3E	semaphorin 3E
chr7	97729739	97730402	664	*	Peak_785	82	.	Promoter (1-2kb)	7	97731908	97740472	8565	1	6863	ENST00000319273.9	-1506	ENSG00000006128	TAC1	tachykinin precursor 1
chr8	116301848	116302315	468	*	Peak_786	82	.	Intron (ENST00000505156.2/100859921, intron 1 of 13)	8	115950511	116325059	374549	2	100859921	ENST00000505156.2	22744	ENSG00000249917	LINC00536	long intergenic non-protein coding RNA 536
chr8	23410067	23410951	885	*	Peak_787	82	.	Intron (ENST00000524144.5/4017, intron 1 of 3)	8	23297189	23404240	107052	2	4017	ENST00000389131.7	-5827	ENSG00000134013	LOXL2	lysyl oxidase like 2
chr8	28649105	28649560	456	*	Peak_788	82	.	Intron (ENST00000522725.5/2137, intron 2 of 4)	8	28631432	28715610	84179	1	2137	ENST00000454906.6	17673	ENSG00000012232	EXTL3	exostosin like glycosyltransferase 3
chr8	30688668	30689187	520	*	Peak_789	82	.	3' UTR	8	30578318	30658251	79934	2	2961	ENST00000355904.8	-30417	ENSG00000197265	GTF2E2	general transcription factor IIE subunit 2
chr8	4221879	4222356	478	*	Peak_790	82	.	Intron (ENST00000400186.7/64478, intron 3 of 67)	8	2935354	4032100	1096747	2	64478	ENST00000537824.2	-189779	ENSG00000183117	CSMD1	CUB and Sushi multiple domains 1
chr8	5679565	5679990	426	*	Peak_791	82	.	Distal Intergenic	8	2938099	4994972	2056874	2	64478	ENST00000635120.1	-684593	ENSG00000183117	CSMD1	CUB and Sushi multiple domains 1
chr8	71012374	71012900	527	*	Peak_792	82	.	Intron (ENST00000647843.1/389668, intron 2 of 8)	8	71197448	71270238	72791	2	2138	ENST00000644424.1	257338	ENSG00000104313	EYA1	EYA transcriptional coactivator and phosphatase 1
chr8	72720174	72720703	530	*	Peak_793	82	.	Intron (ENST00000523207.1/9312, intron 2 of 2)	8	72732045	72751843	19799	1	101926908	ENST00000519427.1	-11342	ENSG00000253726	LOC101926908	uncharacterized LOC101926908
chr8	98737768	98738192	425	*	Peak_794	82	.	Intron (ENST00000617590.1/6788, intron 4 of 8)	8	98547960	98651724	103765	2	6788	ENST00000518582.5	-86044	ENSG00000104375	STK3	serine/threonine kinase 3
chr9	123734086	123734604	519	*	Peak_795	82	.	Intron (ENST00000473039.5/57706, intron 4 of 17)	9	123569545	123757759	188215	2	57706	ENST00000474676.1	23155	ENSG00000119522	DENND1A	DENN domain containing 1A
chr9	130027282	130027761	480	*	Peak_796	82	.	Intron (ENST00000446176.6/23048, intron 1 of 16)	9	129887187	130043162	155976	2	23048	ENST00000446176.6	15401	ENSG00000187239	FNBP1	formin binding protein 1
chr9	130447682	130448155	474	*	Peak_797	82	.	Promoter (2-3kb)	9	130444992	130471513	26522	1	445	ENST00000422569.5	2690	ENSG00000130707	ASS1	argininosuccinate synthase 1
chr9	137402471	137402866	396	*	Peak_798	82	.	Intron (ENST00000340951.8/54932, intron 1 of 21)	9	137353900	137395408	41509	2	54932	ENST00000490886.5	-7063	ENSG00000187609	EXD3	exonuclease 3'-5' domain containing 3
chr9	14535688	14536079	392	*	Peak_799	82	.	Distal Intergenic	9	14087860	14398983	311124	2	4781	ENST00000380934.8	-136705	ENSG00000147862	NFIB	nuclear factor I B
chr9	96538875	96539473	599	*	Peak_800	82	.	Exon (ENST00000474602.5/8555, exon 7 of 14)	9	96514503	96522603	8101	2	8555	ENST00000481149.1	-16272	ENSG00000081377	CDC14B	cell division cycle 14B
chr9	99482622	99483178	557	*	Peak_801	82	.	Distal Intergenic	9	99374354	99377240	2887	2	100996569	ENST00000605043.1	-105382	ENSG00000271086	NAMA	non-protein coding RNA, associated with MAP kinase pathway and growth arrest
chrX	100674896	100675560	665	*	Peak_802	82	.	3' UTR	23	100674494	100678783	4290	2	94121	ENST00000491602.1	3223	ENSG00000102362	SYTL4	synaptotagmin like 4
chrX	110026274	110027122	849	*	Peak_803	82	.	Intron (ENST00000372072.7/84187, intron 1 of 5)	23	110003115	110177788	174674	1	84187	ENST00000288381.4	23159	ENSG00000157600	TMEM164	transmembrane protein 164
chrX	21635932	21636316	385	*	Peak_804	82	.	Intron (ENST00000642501.1/22866, intron 18 of 18)	23	21643396	21652890	9495	1	22866	ENST00000643484.1	-7080	ENSG00000149970	CNKSR2	connector enhancer of kinase suppressor of Ras 2
chrX	72645236	72645587	352	*	Peak_805	82	.	Intron (ENST00000373542.8/5255, intron 13 of 31)	23	72688950	72712348	23399	1	101928259	ENST00000420998.1	-43363	ENSG00000231944	PHKA1-AS1	PHKA1 antisense RNA 1
chr4	173281423	173282518	1096	*	Peak_806	82	.	Promoter (<=1kb)	4	173282435	173295760	13326	1	51809	ENST00000502407.1	0	ENSG00000109586	GALNT7	polypeptide N-acetylgalactosaminyltransferase 7
chr5	82417364	82417879	516	*	Peak_807	82	.	Distal Intergenic	5	82310036	82318380	8345	1	92270	ENST00000514672.1	107328	ENSG00000205464	ATP6AP1L	ATPase H+ transporting accessory protein 1 like
chr10	110690914	110691298	385	*	Peak_808	82	.	Intron (ENST00000369519.3/282996, intron 1 of 13)	10	110644397	110839469	195073	1	282996	ENST00000369519.3	46517	ENSG00000203867	RBM20	RNA binding motif protein 20
chr10	96664073	96665047	975	*	Peak_809	82	.	Intron (ENST00000339364.9/118788, intron 2 of 16)	10	96594495	96669611	75117	2	118788	ENST00000371110.6	4564	ENSG00000155629	PIK3AP1	phosphoinositide-3-kinase adaptor protein 1
chr1	180707190	180707702	513	*	Peak_810	82	.	Intron (ENST00000367590.8/9213, intron 2 of 14)	1	180632032	180886126	254095	1	9213	ENST00000367589.3	75158	ENSG00000143324	XPR1	xenotropic and polytropic retrovirus receptor 1
chr1	236103275	236103778	504	*	Peak_811	82	.	Distal Intergenic	1	235975830	236065162	89333	2	4811	ENST00000264187.6	-38113	ENSG00000116962	NID1	nidogen 1
chr12	53208707	53209203	497	*	Peak_812	82	.	Promoter (1-2kb)	12	53191318	53207307	15990	2	3695	ENST00000267082.9	-1400	ENSG00000139626	ITGB7	integrin subunit beta 7
chr1	52677154	52677931	778	*	Peak_813	82	.	Distal Intergenic	1	52687562	52698068	10507	2	65260	ENST00000486918.1	20137	ENSG00000162377	COA7	cytochrome c oxidase assembly factor 7 (putative)
chr1	53390634	53391104	471	*	Peak_814	82	.	Distal Intergenic	1	53438711	53439569	859	2	163742	ENST00000562700.1	48465	ENSG00000236253	SLC25A3P1	solute carrier family 25 member 3 pseudogene 1
chr15	52481054	52481613	560	*	Peak_815	82	.	Intron (ENST00000399231.7/4644, intron 1 of 40)	15	52313304	52528841	215538	2	4644	ENST00000553916.5	47228	ENSG00000197535	MYO5A	myosin VA
chr15	84761774	84762582	809	*	Peak_816	82	.	Intron (ENST00000560079.6/9640, intron 1 of 10)	15	84748635	84806432	57798	1	9640	ENST00000560079.6	13139	ENSG00000166716	ZNF592	zinc finger protein 592
chr16	50887615	50888430	816	*	Peak_817	82	.	Intron (ENST00000641266.1/ENST00000641266.1, intron 1 of 2)	16	50806668	50807629	962	1	105371252	ENST00000565327.1	80947	ENSG00000261703	LINC02168	long intergenic non-protein coding RNA 2168
chr19	1854976	1855363	388	*	Peak_818	82	.	Intron (ENST00000541015.5/83855, intron 1 of 2)	19	1815246	1848463	33218	2	57455	ENST00000170168.8	-6513	ENSG00000079313	REXO1	RNA exonuclease 1 homolog
chr2	98464549	98465014	466	*	Peak_819	82	.	Intron (ENST00000409016.8/3631, intron 1 of 25)	2	98444950	98581821	136872	1	3631	ENST00000409540.7	19599	ENSG00000040933	INPP4A	inositol polyphosphate-4-phosphatase type I A
chr4	69760267	69760713	447	*	Peak_820	82	.	Promoter (<=1kb)	4	69721162	69760712	39551	2	27284	ENST00000310613.7	0	ENSG00000173597	SULT1B1	sulfotransferase family 1B member 1
chr5	118615181	118615588	408	*	Peak_821	82	.	Intron (ENST00000503320.1/102467225, intron 4 of 4)	5	118596188	118628092	31905	1	102467225	ENST00000503320.1	18993	ENSG00000249128	LINC02215	long intergenic non-protein coding RNA 2215
chr5	78335925	78336417	493	*	Peak_822	82	.	Distal Intergenic	5	78342365	78360393	18029	2	728769	ENST00000513755.1	23976	ENSG00000245556	SCAMP1-AS1	SCAMP1 antisense RNA 1
chr6	111895137	111895524	388	*	Peak_823	82	.	Distal Intergenic	6	111900489	111901851	1363	2	105377946	ENST00000449069.2	6327	NA	LINC02527	long intergenic non-protein coding RNA 2527
chr6	102882210	102882645	436	*	Peak_825	82	.	Distal Intergenic	6	101928143	102035541	107399	1	2898	ENST00000487161.1	954067	ENSG00000164418	GRIK2	glutamate ionotropic receptor kainate type subunit 2
chr4	47499977	47500331	355	*	Peak_826	82	.	Intron (ENST00000273859.7/57205, intron 1 of 22)	4	47485299	47547564	62266	1	57205	ENST00000504445.1	14678	ENSG00000145246	ATP10D	ATPase phospholipid transporting 10D (putative)
chr1	158810156	158810528	373	*	Peak_827	82	.	Distal Intergenic	1	158831317	158849504	18188	1	4332	ENST00000368141.4	-20789	ENSG00000163563	MNDA	myeloid cell nuclear differentiation antigen
chr12	46702736	46704123	1388	*	Peak_828	82	.	Intron (ENST00000611243.1/100288798, intron 1 of 1)	12	46766303	46769304	3002	2	55089	ENST00000550670.1	65181	ENSG00000139209	SLC38A4	solute carrier family 38 member 4
chr1	41353580	41354023	444	*	Peak_829	82	.	Distal Intergenic	1	41361922	41383590	21669	1	100132074	ENST00000372591.1	-7899	ENSG00000204060	FOXO6	forkhead box O6
chr6	159106474	159106855	382	*	Peak_830	82	.	Intron (ENST00000642586.1/ENST00000642586.1, intron 1 of 4)	6	159042192	159095823	53632	2	117289	ENST00000645980.1	-10651	ENSG00000164691	TAGAP	T cell activation RhoGTPase activating protein
chr8	125931822	125932368	547	*	Peak_831	82	.	Intron (ENST00000522865.5/100130231, intron 2 of 2)	8	125922308	125951150	28843	2	100130231	ENST00000522865.5	18782	ENSG00000245164	LINC00861	long intergenic non-protein coding RNA 861
chr10	101933117	101933623	507	*	Peak_832	82	.	Intron (ENST00000370033.8/79591, intron 23 of 25)	10	101845599	101889736	44138	2	79591	ENST00000495001.1	-43381	ENSG00000120029	ARMH3	armadillo like helical domain containing 3
chr10	27826531	27826886	356	*	Peak_833	82	.	Intron (ENST00000481659.1/55130, intron 1 of 1)	10	27812164	27836163	24000	2	55130	ENST00000481659.1	9277	ENSG00000169126	ARMC4	armadillo repeat containing 4
chr11	122632608	122633618	1011	*	Peak_834	82	.	Distal Intergenic	11	122655675	122814473	158799	1	84959	ENST00000284273.5	-22057	ENSG00000154127	UBASH3B	ubiquitin associated and SH3 domain containing B
chr11	64644862	64645269	408	*	Peak_835	82	.	Promoter (1-2kb)	11	64630486	64643486	13001	2	9379	ENST00000487484.1	-1376	ENSG00000110076	NRXN2	neurexin 2
chr12	100163981	100164437	457	*	Peak_836	82	.	Promoter (1-2kb)	12	100156439	100162834	6396	2	55592	ENST00000537988.5	-1147	ENSG00000238105	GOLGA2P5	GOLGA2 pseudogene 5
chr1	215592729	215593258	530	*	Peak_837	82	.	Intron (ENST00000259154.8/51133, intron 9 of 17)	1	215602170	215618951	16782	1	51133	ENST00000452413.1	-8912	ENSG00000136636	KCTD3	potassium channel tetramerization domain containing 3
chr1	243794529	243795078	550	*	Peak_838	82	.	Intron (ENST00000336199.9/10000, intron 1 of 13)	1	243664772	243814682	149911	2	10000	ENST00000463991.5	19604	ENSG00000117020	AKT3	AKT serine/threonine kinase 3
chr12	67957544	67958206	663	*	Peak_839	82	.	Intron (ENST00000546170.1/101927922, intron 2 of 2)	12	67929263	67970017	40755	1	101927922	ENST00000546170.1	28281	ENSG00000255772	LINC01479	long intergenic non-protein coding RNA 1479
chr16	66603761	66604492	732	*	Peak_840	82	.	Promoter (<=1kb)	16	66603874	66609480	5607	1	123920	ENST00000563672.5	0	ENSG00000140931	CMTM3	CKLF like MARVEL transmembrane domain containing 3
chr16	78729539	78729961	423	*	Peak_841	82	.	Intron (ENST00000566780.5/51741, intron 8 of 8)	16	78424871	78432752	7882	1	51741	ENST00000620008.1	304668	ENSG00000186153	WWOX	WW domain containing oxidoreductase
chr16	81642998	81643401	404	*	Peak_842	82	.	Promoter (1-2kb)	16	81645358	81710538	65181	1	80790	ENST00000398040.8	-1957	ENSG00000153815	CMIP	c-Maf inducing protein
chr18	36912485	36912991	507	*	Peak_843	82	.	Intron (ENST00000592611.5/57536, intron 4 of 10)	18	36901946	36923814	21869	2	105372069	ENST00000586106.1	10823	ENSG00000267039	LOC105372069	uncharacterized LOC105372069
chr19	51245737	51246409	673	*	Peak_844	82	.	Promoter (<=1kb)	19	51246348	51267383	21036	1	284369	ENST00000597610.5	0	ENSG00000179213	SIGLECL1	SIGLEC family like 1
chr19	57319782	57320419	638	*	Peak_845	82	.	Promoter (<=1kb)	19	57320509	57330776	10268	1	125919	ENST00000321545.4	-90	ENSG00000178229	ZNF543	zinc finger protein 543
chr20	46624916	46625611	696	*	Peak_846	82	.	Intron (ENST00000290317.9/64849, intron 1 of 12)	20	46559994	46613886	53893	2	64849	ENST00000495082.5	-11030	ENSG00000158296	SLC13A3	solute carrier family 13 member 3
chr20	52192245	52192615	371	*	Peak_847	82	.	Promoter (<=1kb)	20	52151278	52191986	40709	2	55734	ENST00000216923.4	-259	ENSG00000020256	ZFP64	ZFP64 zinc finger protein
chr2	239607961	239608489	529	*	Peak_848	82	.	Distal Intergenic	2	239762860	239802883	40024	1	150935	ENST00000407524.1	-154371	NA	LOC150935	uncharacterized LOC150935
chr2	38652488	38653000	513	*	Peak_849	82	.	Distal Intergenic	2	38665910	38734768	68859	1	130589	ENST00000272252.9	-12910	ENSG00000143891	GALM	galactose mutarotase
chr3	10015120	10016198	1079	*	Peak_850	82	.	Exon (ENST00000432401.5/152302, exon 3 of 3)	3	10007462	10011209	3748	2	55831	ENST00000454232.1	-3911	ENSG00000125037	EMC3	ER membrane protein complex subunit 3
chr3	167128858	167129285	428	*	Peak_851	82	.	Distal Intergenic	3	167240638	167282321	41684	2	79740	ENST00000464922.5	153036	ENSG00000169064	ZBBX	zinc finger B-box domain containing
chr3	39388690	39389145	456	*	Peak_852	82	.	Promoter (<=1kb)	3	39388370	39390509	2140	1	54977	ENST00000642442.1	320	ENSG00000144659	SLC25A38	solute carrier family 25 member 38
chr3	46935293	46936275	983	*	Peak_853	82	.	Intron (ENST00000425441.5/151903, intron 4 of 8)	3	46902599	46903799	1201	1	5745	ENST00000422115.2	32694	ENSG00000160801	PTH1R	parathyroid hormone 1 receptor
chr3	50350747	50351506	760	*	Peak_854	82	.	Promoter (<=1kb)	3	50347330	50350779	3450	2	10641	ENST00000476064.5	0	ENSG00000114388	NPRL2	NPR2 like, GATOR1 complex subunit
chr4	126854918	126855502	585	*	Peak_855	82	.	Distal Intergenic	4	127623271	127644036	20766	1	27152	ENST00000504491.1	-767769	ENSG00000164066	INTU	inturned planar cell polarity protein
chr4	48916547	48917017	471	*	Peak_856	82	.	Distal Intergenic	4	48885382	48906937	21556	2	132299	ENST00000508069.6	-9610	ENSG00000145247	OCIAD2	OCIA domain containing 2
chr5	170302971	170304126	1156	*	Peak_857	82	.	Distal Intergenic	5	170246237	170298227	51991	2	3937	ENST00000046794.9	-4744	ENSG00000043462	LCP2	lymphocyte cytosolic protein 2
chr6	13688015	13688498	484	*	Peak_858	82	.	Intron (ENST00000011619.5/10048, intron 2 of 13)	6	13621498	13711564	90067	2	10048	ENST00000011619.5	23066	ENSG00000010017	RANBP9	RAN binding protein 9
chr6	33056357	33056816	460	*	Peak_859	82	.	Distal Intergenic	6	33067660	33069248	1589	2	3113	ENST00000437811.1	12432	ENSG00000231389	HLA-DPA1	major histocompatibility complex, class II, DP alpha 1
chr6	79131766	79132447	682	*	Peak_860	82	.	Distal Intergenic	6	78935867	79078236	142370	2	55023	ENST00000275034.4	-53530	ENSG00000146247	PHIP	pleckstrin homology domain interacting protein
chr8	143219290	143219651	362	*	Peak_861	82	.	Distal Intergenic	8	143213193	143217170	3978	1	338328	ENST00000622500.1	6097	ENSG00000277494	GPIHBP1	glycosylphosphatidylinositol anchored high density lipoprotein binding protein 1
chr8	35399492	35400162	671	*	Peak_862	82	.	Intron (ENST00000404895.6/137970, intron 1 of 16)	8	35544392	35794662	250271	1	137970	ENST00000453357.6	-144230	ENSG00000156687	UNC5D	unc-5 netrin receptor D
chr8	69637029	69637535	507	*	Peak_863	82	.	Promoter (<=1kb)	8	69637604	69659407	21804	1	23213	ENST00000530674.1	-69	ENSG00000137573	SULF1	sulfatase 1
chr8	70035157	70035595	439	*	Peak_864	82	.	Distal Intergenic	8	70051651	70071327	19677	2	63978	ENST00000276594.2	35732	ENSG00000147596	PRDM14	PR/SET domain 14
chr9	87601355	87601858	504	*	Peak_865	82	.	Intron (ENST00000358077.9/1612, intron 2 of 25)	9	87639438	87640412	975	1	1612	ENST00000463069.1	-37580	ENSG00000196730	DAPK1	death associated protein kinase 1
chrX	100844974	100845412	439	*	Peak_866	82	.	Intron (ENST00000372960.8/27035, intron 11 of 11)	23	100843783	100850336	6554	2	27035	ENST00000427768.5	4924	ENSG00000007952	NOX1	NADPH oxidase 1
chr1	222096141	222097068	928	*	Peak_867	82	.	Intron (ENST00000416510.1/ENST00000416510.1, intron 3 of 3)	1	221913648	221978523	64876	2	105372950	ENST00000412445.1	-117618	ENSG00000238042	LINC02257	long intergenic non-protein coding RNA 2257
chr15	95241491	95242125	635	*	Peak_868	82	.	Intron (ENST00000614853.1/ENST00000614853.1, intron 1 of 2)	15	95274040	95289485	15446	2	400456	ENST00000555332.5	47360	ENSG00000248441	LINC01197	long intergenic non-protein coding RNA 1197
chr3	133114403	133115003	601	*	Peak_869	82	.	Intron (ENST00000514529.5/66000, intron 3 of 3)	3	133119336	133379926	260591	1	66000	ENST00000511555.5	-4333	ENSG00000144868	TMEM108	transmembrane protein 108
chr3	14691365	14692195	831	*	Peak_870	82	.	Intron (ENST00000253697.7/84077, intron 5 of 16)	3	14704355	14722239	17885	1	84077	ENST00000495387.1	-12160	ENSG00000131379	C3orf20	chromosome 3 open reading frame 20
chr4	483678	484179	502	*	Peak_871	82	.	Intron (ENST00000338977.5/170960, intron 1 of 1)	4	444083	474167	30085	2	170960	ENST00000505900.1	-9511	ENSG00000182903	ZNF721	zinc finger protein 721
chr8	21992438	21993015	578	*	Peak_872	82	.	Promoter (<=1kb)	8	21991726	21999674	7949	1	23039	ENST00000517551.2	712	ENSG00000130227	XPO7	exportin 7
chr9	105886783	105887714	932	*	Peak_873	82	.	Distal Intergenic	9	105993310	106702662	709353	1	100996590	ENST00000637185.1	-105596	ENSG00000234323	LINC01505	long intergenic non-protein coding RNA 1505
chr14	49755285	49755732	448	*	Peak_874	82	.	Distal Intergenic	14	49767608	49786385	18778	1	23588	ENST00000298307.9	-11876	ENSG00000165516	KLHDC2	kelch domain containing 2
chr20	1490456	1490955	500	*	Peak_875	82	.	Promoter (<=1kb)	20	1476805	1491383	14579	2	284759	ENST00000381630.2	428	ENSG00000196209	SIRPB2	signal regulatory protein beta 2
chr6	159227689	159228611	923	*	Peak_876	82	.	Intron (ENST00000297267.13/84624, intron 9 of 22)	6	159218297	159226554	8258	1	84624	ENST00000480856.1	9392	ENSG00000164694	FNDC1	fibronectin type III domain containing 1
chr7	41295556	41295930	375	*	Peak_877	82	.	Distal Intergenic	7	41101604	41133507	31904	1	101928773	ENST00000440213.1	193952	ENSG00000224017	LINC01449	long intergenic non-protein coding RNA 1449
chr8	108436547	108437056	510	*	Peak_878	82	.	Distal Intergenic	8	108443601	108455902	12302	1	9694	ENST00000524143.5	-6545	ENSG00000104412	EMC2	ER membrane protein complex subunit 2
chr8	139582282	139582739	458	*	Peak_879	82	.	Distal Intergenic	8	139601078	139602064	987	2	51305	ENST00000523653.1	19325	ENSG00000169427	KCNK9	potassium two pore domain channel subfamily K member 9
chr9	32094359	32095183	825	*	Peak_880	82	.	Distal Intergenic	9	32384603	32450832	66230	1	48	ENST00000541043.5	-289420	ENSG00000122729	ACO1	aconitase 1
chr6	90616803	90617182	380	*	Peak_881	82	.	Distal Intergenic	6	90513573	90587045	73473	2	6885	ENST00000369332.7	-29758	ENSG00000135341	MAP3K7	mitogen-activated protein kinase kinase kinase 7
chr11	32829336	32829751	416	*	Peak_882	82	.	Promoter (<=1kb)	11	32829943	32858123	28181	1	79056	ENST00000257836.3	-192	ENSG00000135378	PRRG4	proline rich and Gla domain 4
chr8	61986751	61987210	460	*	Peak_883	82	.	Distal Intergenic	8	61889839	61894206	4368	1	111082988	ENST00000519215.1	96912	ENSG00000254120	LINC02155	long intergenic non-protein coding RNA 2155
chr15	72782628	72783020	393	*	Peak_884	82	.	Promoter (<=1kb)	15	72782835	72798199	15365	1	100287559	ENST00000563592.5	0	ENSG00000260898	ADPGK-AS1	ADPGK antisense RNA 1
chr15	75876907	75877340	434	*	Peak_885	82	.	Promoter (<=1kb)	15	75878186	75897062	18877	1	92912	ENST00000563966.1	-846	ENSG00000140367	UBE2Q2	ubiquitin conjugating enzyme E2 Q2
chr6	68061513	68061889	377	*	Peak_886	82	.	Intron (ENST00000647954.1/ENST00000647954.1, intron 2 of 2)	6	68055351	68060502	5152	1	102723883	ENST00000449928.1	6162	ENSG00000223504	LOC102723883	uncharacterized LOC102723883
chr5	126401685	126402370	686	*	Peak_887	82	.	Intron (ENST00000513040.5/65983, intron 1 of 13)	5	126423146	126494371	71226	1	65983	ENST00000285689.7	-20776	ENSG00000155324	GRAMD2B	GRAM domain containing 2B
chr5	28344903	28345459	557	*	Peak_888	82	.	Distal Intergenic	5	28286389	28287665	1277	2	105374698	ENST00000512849.1	-57238	ENSG00000249785	LINC02103	long intergenic non-protein coding RNA 2103
chr9	111177490	111177920	431	*	Peak_889	82	.	Intron (ENST00000426204.1/ENST00000426204.1, intron 2 of 2)	9	111271156	111271214	59	2	102465800	ENST00000621931.1	93294	ENSG00000274263	MIR7702	microRNA 7702
chr6	139920008	139920631	624	*	Peak_890	82	.	Distal Intergenic	6	139976352	140093721	117370	1	100507477	ENST00000456896.6	-55721	ENSG00000236013	LOC100507477	uncharacterized LOC100507477
chr10	79939187	79939597	411	*	Peak_891	81	.	Intron (ENST00000453174.7/100288974, intron 7 of 7)	10	79937740	79949103	11364	2	6441	ENST00000372292.7	9506	ENSG00000133661	SFTPD	surfactant protein D
chr11	130163036	130163386	351	*	Peak_892	81	.	Intron (ENST00000278742.5/6768, intron 1 of 18)	11	130159562	130210376	50815	1	6768	ENST00000278742.5	3474	ENSG00000149418	ST14	suppression of tumorigenicity 14
chr15	82774296	82775016	721	*	Peak_893	81	.	Intron (ENST00000334574.12/123722, intron 6 of 12)	15	82755945	82756071	127	1	677778	ENST00000516881.1	18351	ENSG00000277864	SCARNA15	small Cajal body-specific RNA 15
chr3	121723849	121724405	557	*	Peak_894	81	.	Intron (ENST00000340645.9/2804, intron 5 of 21)	3	121697027	121729950	32924	2	2804	ENST00000489400.1	5545	ENSG00000173230	GOLGB1	golgin B1
chr7	116956189	116956754	566	*	Peak_895	81	.	Promoter (1-2kb)	7	116954974	116968574	13601	1	338069	ENST00000397751.2	1215	ENSG00000214188	ST7-OT4	ST7 overlapping transcript 4
chr1	222643205	222643750	546	*	Peak_896	81	.	Promoter (<=1kb)	1	222644303	222665823	21521	1	375056	ENST00000340535.11	-553	ENSG00000154305	MIA3	MIA SH3 domain ER export factor 3
chr1	236035503	236035941	439	*	Peak_897	81	.	Intron (ENST00000366595.7/4811, intron 5 of 16)	1	235975830	236065109	89280	2	4811	ENST00000366595.7	29168	ENSG00000116962	NID1	nidogen 1
chr18	75765024	75765418	395	*	Peak_898	81	.	Distal Intergenic	18	75696079	75712385	16307	2	100505853	ENST00000564156.1	-52639	ENSG00000261194	LINC01898	long intergenic non-protein coding RNA 1898
chr8	93579630	93580195	566	*	Peak_899	81	.	Intron (ENST00000501400.1/642924, intron 5 of 10)	8	93698561	93709779	11219	1	137392	ENST00000523475.5	-118366	ENSG00000188343	FAM92A	family with sequence similarity 92 member A
chr9	15940795	15941301	507	*	Peak_900	81	.	Intron (ENST00000380701.7/203238, intron 25 of 25)	9	15887795	15920334	32540	1	203238	ENST00000472806.1	53000	ENSG00000164989	CCDC171	coiled-coil domain containing 171
chr13	20536729	20537200	472	*	Peak_901	81	.	Distal Intergenic	13	20403674	20525873	122200	2	51084	ENST00000643750.1	-10856	ENSG00000165475	CRYL1	crystallin lambda 1
chr15	90903534	90904095	562	*	Peak_902	81	.	Promoter (<=1kb)	15	90903744	90905346	1603	1	4122	ENST00000559965.5	0	ENSG00000196547	MAN2A2	mannosidase alpha class 2A member 2
chr18	63779838	63780687	850	*	Peak_903	81	.	Promoter (1-2kb)	18	63777977	63796313	18337	1	8710	ENST00000431370.1	1861	ENSG00000166396	SERPINB7	serpin family B member 7
chr2	231541638	231542285	648	*	Peak_904	81	.	Distal Intergenic	2	231523160	231530495	7336	2	10316	ENST00000305141.4	-11143	ENSG00000171596	NMUR1	neuromedin U receptor 1
chr4	53742732	53743392	661	*	Peak_905	81	.	Intron (ENST00000507166.5/5156, intron 12 of 23)	4	53573626	53701405	127780	2	84708	ENST00000513421.5	-41327	ENSG00000072201	LNX1	ligand of numb-protein X 1
chr5	93459641	93460144	504	*	Peak_906	81	.	Intron (ENST00000607797.5/441094, intron 4 of 4)	5	93411018	93438737	27720	2	441094	ENST00000606188.1	-20904	ENSG00000237187	NR2F1-AS1	NR2F1 antisense RNA 1
chr10	5294293	5294667	375	*	Peak_907	81	.	Distal Intergenic	10	5266033	5271236	5204	2	110806285	ENST00000449457.1	-23057	ENSG00000224034	LINC02561	long intergenic non-protein coding RNA 2561
chr10	86224894	86225331	438	*	Peak_908	81	.	Intron (ENST00000327946.11/2894, intron 2 of 15)	10	86264694	86264788	95	2	442911	ENST00000362234.2	39457	ENSG00000199104	MIR346	microRNA 346
chr10	89091787	89092178	392	*	Peak_909	81	.	Distal Intergenic	10	89063335	89063411	77	2	100616192	ENST00000578358.1	-28376	ENSG00000265375	MIR4679-2	microRNA 4679-2
chr11	64240315	64240691	377	*	Peak_910	81	.	Promoter (<=1kb)	11	64241003	64243669	2667	1	2286	ENST00000536642.5	-312	ENSG00000173486	FKBP2	FKBP prolyl isomerase 2
chr11	68855963	68856320	358	*	Peak_911	81	.	Distal Intergenic	11	68812438	68844410	31973	2	1374	ENST00000561996.1	-11553	ENSG00000110090	CPT1A	carnitine palmitoyltransferase 1A
chr1	172587785	172588226	442	*	Peak_912	81	.	Intron (ENST00000367723.8/51430, intron 16 of 22)	1	172602149	172603205	1057	1	51430	ENST00000486569.1	-13923	ENSG00000094975	SUCO	SUN domain containing ossification factor
chr12	52069057	52069433	377	*	Peak_913	81	.	Promoter (<=1kb)	12	52069246	52070415	1170	1	60673	ENST00000547409.1	0	ENSG00000123395	ATG101	autophagy related 101
chr12	55226595	55227119	525	*	Peak_914	81	.	Distal Intergenic	12	55221025	55221975	951	1	121364	ENST00000326258.1	5570	ENSG00000179919	OR10A7	olfactory receptor family 10 subfamily A member 7
chr12	91602731	91603161	431	*	Peak_915	81	.	Distal Intergenic	12	91988323	91993529	5207	2	256021	ENST00000551764.5	390368	ENSG00000257242	LINC01619	long intergenic non-protein coding RNA 1619
chr13	110421939	110422499	561	*	Peak_916	81	.	Promoter (2-3kb)	13	110424802	110429842	5041	1	1284	ENST00000619688.2	-2303	ENSG00000134871	COL4A2	collagen type IV alpha 2 chain
chr13	23656425	23656988	564	*	Peak_917	81	.	Intron (ENST00000248484.8/55504, intron 5 of 9)	13	23579380	23676093	96714	1	55504	ENST00000382263.3	77045	ENSG00000127863	TNFRSF19	TNF receptor superfamily member 19
chr13	47904926	47905307	382	*	Peak_918	81	.	Intron (ENST00000643584.1/8803, intron 13 of 13)	13	47930153	47932622	2470	2	100861549	ENST00000566385.2	27315	ENSG00000260388	LINC00562	long intergenic non-protein coding RNA 562
chr15	74568410	74568783	374	*	Peak_919	81	.	Intron (ENST00000346246.9/10620, intron 2 of 8)	15	74591187	74593201	2015	1	10620	ENST00000566468.1	-22404	ENSG00000179361	ARID3B	AT-rich interaction domain 3B
chr1	88763631	88764077	447	*	Peak_920	81	.	Intron (ENST00000316005.11/5586, intron 3 of 10)	1	88771455	88804894	33440	1	5586	ENST00000436111.1	-7378	ENSG00000065243	PKN2	protein kinase N2
chr2	190344299	190344838	540	*	Peak_921	81	.	Promoter (<=1kb)	2	190252166	190344193	92028	2	26275	ENST00000409934.1	-106	ENSG00000198130	HIBCH	3-hydroxyisobutyryl-CoA hydrolase
chr2	196182399	196182805	407	*	Peak_922	81	.	Distal Intergenic	2	196137447	196176503	39057	2	9262	ENST00000409228.5	-5896	ENSG00000081320	STK17B	serine/threonine kinase 17b
chr2	222842085	222842590	506	*	Peak_923	81	.	Distal Intergenic	2	222860934	222944639	83706	1	2181	ENST00000357430.7	-18344	ENSG00000123983	ACSL3	acyl-CoA synthetase long chain family member 3
chr2	37829543	37830211	669	*	Peak_924	81	.	Promoter (<=1kb)	2	37826247	37829432	3186	2	101929559	ENST00000413792.5	-111	ENSG00000237803	LINC00211	long intergenic non-protein coding RNA 211
chr2	82717159	82717611	453	*	Peak_925	81	.	Distal Intergenic	2	82856826	82857384	559	1	1720	ENST00000455595.1	-139215	NA	DHFRP3	dihydrofolate reductase pseudogene 3
chr4	176611801	176612149	349	*	Peak_926	81	.	Distal Intergenic	4	176689300	176729592	40293	2	7424	ENST00000507638.1	117443	ENSG00000150630	VEGFC	vascular endothelial growth factor C
chr4	81421280	81421820	541	*	Peak_927	81	.	Distal Intergenic	4	81452029	81457602	5574	2	153020	ENST00000514889.1	35782	ENSG00000138670	RASGEF1B	RasGEF domain family member 1B
chr7	127847702	127848415	714	*	Peak_928	81	.	Intron (ENST00000354725.7/27044, intron 12 of 23)	7	127887912	128084850	196939	1	27044	ENST00000486037.1	-39497	ENSG00000197157	SND1	staphylococcal nuclease and tudor domain containing 1
chr7	34276813	34277580	768	*	Peak_929	81	.	Distal Intergenic	7	34067232	34153098	85867	1	168667	ENST00000476525.2	209581	ENSG00000164619	BMPER	BMP binding endothelial regulator
chr8	127979403	127979927	525	*	Peak_930	81	.	Intron (ENST00000513868.6/5820, intron 2 of 7)	8	127989184	128070272	81089	1	5820	ENST00000512617.6	-9257	ENSG00000249859	PVT1	Pvt1 oncogene
chr8	27001313	27001708	396	*	Peak_931	81	.	Distal Intergenic	8	27048853	27048963	111	2	100313884	ENST00000408689.1	47255	ENSG00000221616	MIR548H4	microRNA 548h-4
chr8	37779393	37779797	405	*	Peak_932	81	.	3' UTR	8	37784191	37829993	45803	1	25960	ENST00000428068.5	-4394	ENSG00000020181	ADGRA2	adhesion G protein-coupled receptor A2
chr8	54491676	54492115	440	*	Peak_933	81	.	Distal Intergenic	8	54457935	54460888	2954	1	64321	ENST00000297316.4	33741	ENSG00000164736	SOX17	SRY-box 17
chr8	67168901	67169290	390	*	Peak_934	81	.	Intron (ENST00000262210.9/79848, intron 22 of 28)	8	67172512	67193577	21066	1	79848	ENST00000521324.1	-3222	ENSG00000104218	CSPP1	centrosome and spindle pole associated protein 1
chr8	74339507	74339938	432	*	Peak_935	81	.	Intron (ENST00000521096.5/54332, intron 1 of 4)	8	74350382	74366876	16495	1	54332	ENST00000220822.11	-10444	ENSG00000104381	GDAP1	ganglioside induced differentiation associated protein 1
chr8	97712402	97713156	755	*	Peak_936	81	.	Intron (ENST00000336273.7/92140, intron 8 of 11)	8	97706412	97719087	12676	1	92140	ENST00000522104.1	5990	ENSG00000147649	MTDH	metadherin
chr9	137603191	137604009	819	*	Peak_937	81	.	Promoter (1-2kb)	9	137605654	137615358	9705	1	92714	ENST00000371421.8	-1645	ENSG00000197070	ARRDC1	arrestin domain containing 1
chr1	39800661	39801379	719	*	Peak_938	81	.	Intron (ENST00000641382.1/ENST00000641382.1, intron 2 of 2)	1	39788976	39790171	1196	1	101929536	ENST00000566366.1	11685	ENSG00000261798	LOC101929536	uncharacterized LOC101929536
chr6	144567355	144568028	674	*	Peak_939	81	.	Intron (ENST00000367545.7/7402, intron 49 of 73)	6	144583210	144851003	267794	1	7402	ENST00000367526.8	-15182	ENSG00000152818	UTRN	utrophin
chr15	92825933	92826414	482	*	Peak_940	81	.	Distal Intergenic	15	92619302	92809798	190497	2	400451	ENST00000557398.2	-16135	ENSG00000185442	FAM174B	family with sequence similarity 174 member B
chr1	152241727	152242108	382	*	Peak_941	81	.	Intron (ENST00000593011.5/339400, intron 1 of 3)	1	152212082	152224193	12112	2	388697	ENST00000368801.2	-17534	ENSG00000197915	HRNR	hornerin
chr18	58931587	58932088	502	*	Peak_942	81	.	Promoter (2-3kb)	18	58934232	58948081	13850	1	55205	ENST00000586158.1	-2144	ENSG00000074657	ZNF532	zinc finger protein 532
chr11	124938895	124939345	451	*	Peak_943	80	.	Promoter (2-3kb)	11	124924615	124936412	11798	2	220296	ENST00000528971.1	-2483	ENSG00000165478	HEPACAM	hepatic and glial cell adhesion molecule
chr15	93305742	93306448	707	*	Peak_944	80	.	Distal Intergenic	15	93035273	93089204	53932	2	56963	ENST00000329082.11	-216538	ENSG00000182175	RGMA	repulsive guidance molecule BMP co-receptor a
chr18	25592257	25592738	482	*	Peak_945	80	.	Distal Intergenic	18	25227607	25352190	124584	2	25925	ENST00000579111.5	-240067	ENSG00000198795	ZNF521	zinc finger protein 521
chr2	238230564	238230950	387	*	Peak_946	80	.	Promoter (<=1kb)	2	238225113	238231370	6258	2	151174	ENST00000409376.5	420	ENSG00000186235	LINC02610	long intergenic non-protein coding RNA 2610
chr3	125668630	125669191	562	*	Peak_947	80	.	Distal Intergenic	3	125528858	125595090	66233	2	114885	ENST00000296220.5	-73540	ENSG00000144909	OSBPL11	oxysterol binding protein like 11
chr3	48300458	48300860	403	*	Peak_948	80	.	Promoter (<=1kb)	3	48294083	48301305	7223	2	10201	ENST00000452211.5	445	ENSG00000172113	NME6	NME/NM23 nucleoside diphosphate kinase 6
chr5	85049717	85050218	502	*	Peak_949	80	.	Distal Intergenic	5	83940554	84384793	444240	2	10085	ENST00000296591.9	-664924	ENSG00000164176	EDIL3	EGF like repeats and discoidin domains 3
chr9	16487481	16487917	437	*	Peak_950	80	.	Intron (ENST00000380672.8/54796, intron 5 of 6)	9	16418543	16436372	17830	2	54796	ENST00000411752.5	-51109	ENSG00000173068	BNC2	basonuclin 2
chr10	4544684	4545164	481	*	Peak_951	80	.	Distal Intergenic	10	4655427	4662419	6993	1	338588	ENST00000417883.2	-110263	NA	LINC00705	long intergenic non-protein coding RNA 705
chr12	61870663	61871060	398	*	Peak_952	80	.	Intron (ENST00000416284.7/338811, intron 1 of 4)	12	61708277	61827233	118957	2	338811	ENST00000550003.1	-43430	ENSG00000198673	TAFA2	TAFA chemokine like family member 2
chr1	161118122	161119572	1451	*	Peak_953	80	.	Promoter (<=1kb)	1	161118125	161119241	1117	1	4817	ENST00000473918.1	0	ENSG00000158793	NIT1	nitrilase 1
chr6	139720755	139721276	522	*	Peak_954	80	.	Intron (ENST00000644936.1/100132735, intron 1 of 2)	6	139705620	139860476	154857	1	100132735	ENST00000647420.1	15135	ENSG00000231426	FILNC1	FOXO induced long non-coding RNA 1
chr10	14608997	14609666	670	*	Peak_955	80	.	Promoter (2-3kb)	10	14521876	14612552	90677	2	83641	ENST00000442012.5	2886	ENSG00000065809	FAM107B	family with sequence similarity 107 member B
chr1	162424326	162425161	836	*	Peak_956	80	.	Distal Intergenic	1	162402477	162412138	9662	2	117157	ENST00000493550.1	-12188	ENSG00000198574	SH2D1B	SH2 domain containing 1B
chr5	75567790	75568228	439	*	Peak_957	80	.	Intron (ENST00000241436.8/51426, intron 3 of 14)	5	75552471	75576917	24447	1	51426	ENST00000507073.1	15319	ENSG00000122008	POLK	DNA polymerase kappa
chr6	52983802	52984334	533	*	Peak_958	80	.	Intron (ENST00000486559.5/2941, intron 3 of 4)	6	52977948	52988002	10055	2	2941	ENST00000486559.5	3668	ENSG00000170899	GSTA4	glutathione S-transferase alpha 4
chr8	141093748	141094209	462	*	Peak_959	80	.	Distal Intergenic	8	141117278	141141276	23999	1	22898	ENST00000519291.5	-23069	ENSG00000105339	DENND3	DENN domain containing 3
chr1	162340778	162341252	475	*	Peak_960	80	.	Promoter (1-2kb)	1	162342546	162342640	95	1	693141	ENST00000384996.3	-1294	ENSG00000207729	MIR556	microRNA 556
chr1	166528140	166528567	428	*	Peak_961	80	.	Distal Intergenic	1	166475772	166490039	14268	2	105371590	ENST00000426519.1	-38101	ENSG00000234142	LINC01675	long intergenic non-protein coding RNA 1675
chr11	73787309	73787798	490	*	Peak_962	80	.	Promoter (<=1kb)	11	73787316	73864611	77296	1	51642	ENST00000310614.11	0	ENSG00000175581	MRPL48	mitochondrial ribosomal protein L48
chr12	55549062	55549454	393	*	Peak_963	80	.	Promoter (1-2kb)	12	55551199	55552244	1046	1	341418	ENST00000394256.2	-1745	ENSG00000179626	OR6C4	olfactory receptor family 6 subfamily C member 4
chr8	129695110	129695612	503	*	Peak_964	80	.	Exon (ENST00000646849.1/ENST00000646849.1, exon 7 of 8)	8	129679135	129683679	4545	2	137196	ENST00000522667.1	-11431	ENSG00000229140	CCDC26	CCDC26 long non-coding RNA
chr8	38872159	38872601	443	*	Peak_965	80	.	Distal Intergenic	8	38846469	38848282	1814	1	6867	ENST00000522548.1	25690	ENSG00000147526	TACC1	transforming acidic coiled-coil containing protein 1
chr9	111926215	111926656	442	*	Peak_966	80	.	Promoter (2-3kb)	9	111929249	111931308	2060	1	7357	ENST00000474306.1	-2593	ENSG00000148154	UGCG	UDP-glucose ceramide glucosyltransferase
chr1	217494921	217495416	496	*	Peak_967	80	.	Exon (ENST00000489246.6/55105, exon 2 of 3)	1	217491506	217498764	7259	2	55105	ENST00000489246.6	3348	ENSG00000092978	GPATCH2	G-patch domain containing 2
chr1	43732108	43732536	429	*	Peak_968	80	.	Intron (ENST00000645057.1/9682, intron 15 of 25)	1	43736233	43931122	194890	1	6487	ENST00000372368.7	-3697	ENSG00000126091	ST3GAL3	ST3 beta-galactoside alpha-2,3-sialyltransferase 3
chr11	75872933	75873451	519	*	Peak_969	80	.	Intron (ENST00000356136.7/7405, intron 3 of 14)	11	75878404	75961549	83146	1	7405	ENST00000528264.1	-4953	ENSG00000198382	UVRAG	UV radiation resistance associated
chr11	78289260	78290329	1070	*	Peak_970	80	.	Intron (ENST00000340149.6/9846, intron 1 of 9)	11	78215297	78341880	126584	2	9846	ENST00000340149.6	51551	ENSG00000033327	GAB2	GRB2 associated binding protein 2
chr10	123485872	123486344	473	*	Peak_971	80	.	Intron (ENST00000448347.5/ENST00000448347.5, intron 4 of 4)	10	123666355	123694607	28253	1	2849	ENST00000284674.1	-180011	ENSG00000154478	GPR26	G protein-coupled receptor 26
chr11	76125026	76125519	494	*	Peak_972	80	.	Intron (ENST00000356136.7/7405, intron 14 of 14)	11	76115900	76141660	25761	1	7405	ENST00000525183.1	9126	ENSG00000198382	UVRAG	UV radiation resistance associated
chr13	109624059	109624525	467	*	Peak_973	80	.	Intron (ENST00000650264.1/ENST00000650264.1, intron 1 of 3)	13	109728282	109730007	1726	1	101409253	ENST00000416090.1	-103757	ENSG00000234854	LINC00676	long intergenic non-protein coding RNA 676
chr13	42562342	42562762	421	*	Peak_974	80	.	Promoter (<=1kb)	13	42562736	42607174	44439	1	8600	ENST00000358545.6	0	ENSG00000120659	TNFSF11	TNF superfamily member 11
chr14	22099250	22099786	537	*	Peak_975	80	.	Distal Intergenic	14	22381494	22383169	1676	2	105370401	ENST00000545498.5	283383	NA	LOC105370401	uncharacterized LOC105370401
chr15	71646784	71647168	385	*	Peak_976	80	.	Intron (ENST00000355327.7/79875, intron 7 of 17)	15	71660455	71767651	107197	1	79875	ENST00000567838.1	-13287	ENSG00000187720	THSD4	thrombospondin type 1 domain containing 4
chr16	54022049	54022675	627	*	Peak_977	80	.	Intron (ENST00000471389.5/79068, intron 8 of 8)	16	54063637	54112302	48666	1	79068	ENST00000472835.1	-40962	ENSG00000140718	FTO	FTO alpha-ketoglutarate dependent dioxygenase
chr16	89813879	89814344	466	*	Peak_978	80	.	Promoter (1-2kb)	16	89798991	89815978	16988	2	2175	ENST00000565582.5	1634	ENSG00000187741	FANCA	FA complementation group A
chr17	37117936	37118566	631	*	Peak_979	80	.	Intron (ENST00000616317.4/31, intron 50 of 55)	17	37087222	37122794	35573	2	31	ENST00000613776.1	4228	ENSG00000278540	ACACA	acetyl-CoA carboxylase alpha
chr17	75033491	75033852	362	*	Peak_980	80	.	Promoter (<=1kb)	17	75032612	75063263	30652	1	23510	ENST00000581589.5	879	ENSG00000180901	KCTD2	potassium channel tetramerization domain containing 2
chr19	3999740	4000423	684	*	Peak_981	80	.	Distal Intergenic	19	4007646	4039386	31741	1	51588	ENST00000262971.2	-7223	ENSG00000105229	PIAS4	protein inhibitor of activated STAT 4
chr20	37714655	37715072	418	*	Peak_982	80	.	Intron (ENST00000405275.6/56259, intron 1 of 16)	20	37694062	37872117	178056	1	56259	ENST00000628103.2	20593	ENSG00000132792	CTNNBL1	catenin beta like 1
chr2	188306419	188306879	461	*	Peak_983	80	.	Intron (ENST00000409843.5/51454, intron 1 of 12)	2	188297492	188297588	97	1	693146	ENST00000385216.1	8927	ENSG00000207951	MIR561	microRNA 561
chr22	28898355	28898814	460	*	Peak_984	80	.	Intron (ENST00000544604.6/84133, intron 1 of 8)	22	28883592	29057487	173896	1	84133	ENST00000544604.6	14763	ENSG00000183579	ZNRF3	zinc and ring finger 3
chr3	122635060	122635515	456	*	Peak_985	80	.	Exon (ENST00000464300.6/165631, exon 11 of 12)	3	122621348	122632173	10826	1	165631	ENST00000473627.1	13712	ENSG00000173200	PARP15	poly(ADP-ribose) polymerase family member 15
chr3	182679785	182680380	596	*	Peak_986	80	.	Distal Intergenic	3	182793500	182921635	128136	1	23200	ENST00000323116.9	-113120	ENSG00000058063	ATP11B	ATPase phospholipid transporting 11B (putative)
chr3	18559157	18559659	503	*	Peak_987	80	.	Intron (ENST00000630749.2/101927777, intron 6 of 7)	3	18527269	18591919	64651	1	101927777	ENST00000629405.2	31888	NA	SATB1-AS1	SATB1 antisense RNA 1
chr3	25732606	25733022	417	*	Peak_988	80	.	Promoter (<=1kb)	3	25719275	25733984	14710	2	55768	ENST00000467224.5	962	ENSG00000151092	NGLY1	N-glycanase 1
chr3	35184379	35184927	549	*	Peak_989	80	.	Distal Intergenic	3	35638945	35687789	48845	1	10777	ENST00000450234.5	-454018	ENSG00000172995	ARPP21	cAMP regulated phosphoprotein 21
chr3	53110540	53111109	570	*	Peak_990	80	.	Intron (ENST00000296292.7/91869, intron 7 of 12)	3	53103573	53120021	16449	2	91869	ENST00000471158.1	8912	ENSG00000163933	RFT1	RFT1 homolog
chr3	952162	952617	456	*	Peak_991	80	.	Distal Intergenic	3	1092576	1404217	311642	1	27255	ENST00000446702.6	-139959	ENSG00000134115	CNTN6	contactin 6
chr4	152734651	152735509	859	*	Peak_992	80	.	Distal Intergenic	4	152769354	152779764	10411	2	201798	ENST00000304337.2	44255	ENSG00000169989	TIGD4	tigger transposable element derived 4
chr4	15584516	15584872	357	*	Peak_993	80	.	Intron (ENST00000424120.5/57545, intron 30 of 36)	4	15589627	15601371	11745	1	57545	ENST00000514039.5	-4755	ENSG00000048342	CC2D2A	coiled-coil and C2 domain containing 2A
chr4	31699531	31700048	518	*	Peak_994	80	.	Distal Intergenic	4	31506666	31558821	52156	1	105374565	ENST00000510420.1	192865	NA	LINC02501	long intergenic non-protein coding RNA 2501
chr5	10335050	10335461	412	*	Peak_995	80	.	Distal Intergenic	5	10353703	10433961	80259	1	10299	ENST00000449913.6	-18242	ENSG00000145495	2023-03-06	membrane associated ring-CH-type finger 6
chr5	43734954	43736116	1163	*	Peak_996	80	.	Distal Intergenic	5	43677779	43704744	26966	1	23530	ENST00000503059.1	57175	ENSG00000112992	NNT	nicotinamide nucleotide transhydrogenase
chr6	121733232	121733715	484	*	Peak_997	80	.	Distal Intergenic	6	121437499	121448812	11314	1	2697	ENST00000647564.1	295733	ENSG00000152661	GJA1	gap junction protein alpha 1
chr7	92115736	92116233	498	*	Peak_998	80	.	Promoter (1-2kb)	7	92113694	92117448	3755	2	1595	ENST00000482924.1	1215	ENSG00000001630	CYP51A1	cytochrome P450 family 51 subfamily A member 1
chr8	130553183	130553725	543	*	Peak_999	80	.	Distal Intergenic	8	130052842	130443660	390819	2	50807	ENST00000518721.5	-109523	ENSG00000153317	ASAP1	ArfGAP with SH3 domain, ankyrin repeat and PH domain 1
chr8	59933197	59933796	600	*	Peak_1000	80	.	Distal Intergenic	8	60222649	60232673	10025	2	767	ENST00000528666.1	298877	ENSG00000178538	CA8	carbonic anhydrase 8
chr8	6546584	6547197	614	*	Peak_1001	80	.	Intron (ENST00000344683.9/79648, intron 12 of 13)	8	6503080	6563044	59965	2	285	ENST00000338312.10	15847	ENSG00000091879	ANGPT2	angiopoietin 2
chr9	123528499	123529573	1075	*	Peak_1002	80	.	Intron (ENST00000473039.5/57706, intron 11 of 17)	9	123485529	123485622	94	2	102465688	ENST00000614393.1	-42877	ENSG00000274932	MIR7150	microRNA 7150
chr9	38162691	38163420	730	*	Peak_1003	80	.	Distal Intergenic	9	37919134	38069211	150078	2	6461	ENST00000377707.3	-93480	ENSG00000107338	SHB	SH2 domain containing adaptor protein B
chr5	124912287	124912652	366	*	Peak_1004	80	.	Intron (ENST00000509456.2/ENST00000509456.2, intron 2 of 3)	5	124893360	125586284	692925	1	101927421	ENST00000647105.1	18927	NA	LOC101927421	uncharacterized LOC101927421
chr1	39985475	39985988	514	*	Peak_1005	80	.	Distal Intergenic	1	39967619	39968614	996	1	84879	ENST00000481612.1	17856	ENSG00000168389	MFSD2A	major facilitator superfamily domain containing 2A
chr3	170914554	170915031	478	*	Peak_1006	80	.	Distal Intergenic	3	170888415	170908693	20279	2	56648	ENST00000295822.6	-5861	ENSG00000163577	EIF5A2	eukaryotic translation initiation factor 5A2
chr4	129602581	129603158	578	*	Peak_1007	80	.	Distal Intergenic	4	129724171	129771478	47308	2	101927282	ENST00000500092.6	168320	ENSG00000246876	LINC02466	long intergenic non-protein coding RNA 2466
chr7	134723072	134723538	467	*	Peak_1008	80	.	Distal Intergenic	7	134744252	134968402	224151	1	800	ENST00000417172.5	-20714	ENSG00000122786	CALD1	caldesmon 1
chr12	120857200	120857619	420	*	Peak_1009	80	.	Intron (ENST00000353487.6/121665, intron 1 of 10)	12	120782690	120835657	52968	2	121665	ENST00000543181.5	-21543	ENSG00000157837	SPPL3	signal peptide peptidase like 3
chr12	56359187	56359701	515	*	Peak_1010	80	.	Promoter (<=1kb)	12	56342710	56360074	17365	2	6773	ENST00000314128.8	373	ENSG00000170581	STAT2	signal transducer and activator of transcription 2
chr7	49179456	49179835	380	*	Peak_1011	80	.	Distal Intergenic	7	48924573	48927454	2882	1	168448	ENST00000650262.1	254883	ENSG00000218305	CDC14C	cell division cycle 14C
chr8	61014610	61015186	577	*	Peak_1012	80	.	Distal Intergenic	8	61057158	61300064	242907	1	157807	ENST00000522621.1	-41972	ENSG00000177182	CLVS1	clavesin 1
chr1	118615439	118615844	406	*	Peak_1013	80	.	Exon (ENST00000436509.2/ENST00000436509.2, exon 1 of 1)	1	118883047	118914125	31079	2	6913	ENST00000449873.5	298281	ENSG00000092607	TBX15	T-box 15
chr12	25534888	25535257	370	*	Peak_1014	80	.	Intron (ENST00000282881.10/160492, intron 3 of 8)	12	25409307	25526156	116850	2	160492	ENST00000543629.5	-8732	ENSG00000152936	LMNTD1	lamin tail domain containing 1
chr1	233914811	233915848	1038	*	Peak_1015	80	.	Intron (ENST00000366618.7/148641, intron 2 of 7)	1	233904933	234324516	419584	1	148641	ENST00000366618.7	9878	ENSG00000183780	SLC35F3	solute carrier family 35 member F3
chr18	2736355	2737098	744	*	Peak_1016	80	.	Intron (ENST00000320876.10/23347, intron 25 of 47)	18	2728414	2739465	11052	1	23347	ENST00000581631.1	7941	ENSG00000101596	SMCHD1	structural maintenance of chromosomes flexible hinge domain containing 1
chr4	66507284	66507727	444	*	Peak_1017	80	.	Distal Intergenic	4	66276824	66276928	105	1	100302177	ENST00000408636.1	230460	ENSG00000221563	MIR1269A	microRNA 1269a
chr6	163104062	163104871	810	*	Peak_1018	80	.	Intron (ENST00000337019.7/135138, intron 5 of 6)	6	163062286	163245168	182883	1	135138	ENST00000542936.1	41776	ENSG00000112530	PACRG	parkin coregulated
chr9	99521544	99521918	375	*	Peak_1019	80	.	Distal Intergenic	9	99374354	99377240	2887	2	100996569	ENST00000605043.1	-144304	ENSG00000271086	NAMA	non-protein coding RNA, associated with MAP kinase pathway and growth arrest
chr1	145747595	145748267	673	*	Peak_1020	80	.	Exon (ENST00000582693.4/27246, exon 8 of 9)	1	145728328	145738493	10166	1	11126	ENST00000584442.2	19267	ENSG00000117281	CD160	CD160 molecule
chr8	88042588	88043086	499	*	Peak_1021	80	.	Intron (ENST00000286614.10/4325, intron 9 of 9)	8	87870743	87874068	3326	2	138009	ENST00000319675.4	-168520	ENSG00000176566	DCAF4L2	DDB1 and CUL4 associated factor 4 like 2
chr15	90560925	90561504	580	*	Peak_1022	80	.	Intron (ENST00000420329.6/64784, intron 2 of 14)	15	90539617	90595577	55961	1	64784	ENST00000560927.1	21308	ENSG00000140577	CRTC3	CREB regulated transcription coactivator 3
chr8	42052451	42052849	399	*	Peak_1023	79	.	Promoter (<=1kb)	8	41929479	42052026	122548	2	7994	ENST00000265713.7	-425	ENSG00000083168	KAT6A	lysine acetyltransferase 6A
chr1	156123209	156123620	412	*	Peak_1024	79	.	Promoter (<=1kb)	1	156123142	156134528	11387	1	4000	ENST00000502357.5	67	ENSG00000160789	LMNA	lamin A/C
chr12	46632068	46632787	720	*	Peak_1025	79	.	Intron (ENST00000611243.1/100288798, intron 1 of 1)	12	46537502	46652550	115049	1	100288798	ENST00000607353.1	94566	NA	LOC100288798	uncharacterized LOC100288798
chr11	105577443	105578327	885	*	Peak_1026	79	.	Distal Intergenic	11	105609994	105612434	2441	1	2893	ENST00000527177.5	-31667	ENSG00000152578	GRIA4	glutamate ionotropic receptor AMPA type subunit 4
chr1	218885281	218885839	559	*	Peak_1027	79	.	Distal Intergenic	1	218912757	218916184	3428	2	105372925	ENST00000446002.1	30345	NA	LINC01710	long intergenic non-protein coding RNA 1710
chr18	36057250	36057605	356	*	Peak_1028	79	.	Intron (ENST00000590898.5/55197, intron 1 of 8)	18	35989824	36067530	77707	2	55197	ENST00000590898.5	9925	ENSG00000141425	RPRD1A	regulation of nuclear pre-mRNA domain containing 1A
chr6	112784305	112784716	412	*	Peak_1029	79	.	Distal Intergenic	6	112347330	112351296	3967	1	442247	ENST00000441065.2	436975	ENSG00000251258	RFPL4B	ret finger protein like 4B
chr6	112779631	112780017	387	*	Peak_1030	79	.	Distal Intergenic	6	112347330	112351296	3967	1	442247	ENST00000441065.2	432301	ENSG00000251258	RFPL4B	ret finger protein like 4B
chr10	29604963	29605510	548	*	Peak_1031	79	.	Promoter (2-3kb)	10	29602264	29602346	83	2	100126327	ENST00000401216.1	-2617	ENSG00000216035	MIR938	microRNA 938
chr10	45404449	45404813	365	*	Peak_1032	79	.	Intron (ENST00000542434.5/240, intron 3 of 12)	10	45424084	45428486	4403	1	240	ENST00000483623.2	-19271	ENSG00000012779	ALOX5	arachidonate 5-lipoxygenase
chr11	104451079	104451644	566	*	Peak_1033	79	.	Intron (ENST00000536529.5/102723895, intron 4 of 4)	11	104445868	104609296	163429	2	102723895	ENST00000536529.5	157652	ENSG00000256422	LINC02552	long intergenic non-protein coding RNA 2552
chr1	116597155	116597585	431	*	Peak_1034	79	.	Intron (ENST00000369483.5/3321, intron 8 of 11)	1	116521787	116571039	49253	2	965	ENST00000369487.3	-26116	ENSG00000116815	CD58	CD58 molecule
chr11	68735843	68736616	774	*	Peak_1035	79	.	Promoter (2-3kb)	11	68737328	68738798	1471	2	9633	ENST00000438124.2	2182	ENSG00000132749	TESMIN	testis expressed metallothionein like protein
chr15	75650643	75651522	880	*	Peak_1036	79	.	Promoter (<=1kb)	15	75649756	75658630	8875	1	257364	ENST00000569152.1	887	ENSG00000173548	SNX33	sorting nexin 33
chr16	2910376	2910804	429	*	Peak_1037	79	.	Promoter (1-2kb)	16	2911937	2951208	39272	1	84256	ENST00000253928.13	-1133	ENSG00000059122	FLYWCH1	FLYWCH-type zinc finger 1
chr17	68399298	68399810	513	*	Peak_1038	79	.	Promoter (<=1kb)	17	68400156	68420665	20510	1	22901	ENST00000578554.1	-346	ENSG00000141337	ARSG	arylsulfatase G
chr18	20920955	20921487	533	*	Peak_1039	79	.	Distal Intergenic	18	20953290	20954870	1581	2	6093	ENST00000578051.1	33383	ENSG00000067900	ROCK1	Rho associated coiled-coil containing protein kinase 1
chr19	10566526	10567010	485	*	Peak_1040	79	.	Promoter (<=1kb)	19	10553078	10566037	12960	2	65095	ENST00000312962.10	-489	ENSG00000129347	KRI1	KRI1 homolog
chr2	177763825	177764172	348	*	Peak_1041	79	.	Intron (ENST00000286063.10/50940, intron 10 of 19)	2	177698490	177723289	24800	1	105373764	ENST00000450227.1	65335	ENSG00000229941	LOC105373764	uncharacterized LOC105373764
chr2	218395619	218395976	358	*	Peak_1042	79	.	Promoter (2-3kb)	2	218398256	218404418	6163	1	58190	ENST00000491064.5	-2280	ENSG00000144579	CTDSP1	CTD small phosphatase 1
chr2	6819351	6819811	461	*	Peak_1043	79	.	Distal Intergenic	2	6828514	6833531	5018	2	104326052	ENST00000366140.6	13720	NA	NRIR	negative regulator of interferon response
chr3	169501979	169502343	365	*	Peak_1044	79	.	Intron (ENST00000494292.5/2122, intron 1 of 15)	3	169447867	169477052	29186	1	105374205	ENST00000480669.1	54112	ENSG00000241479	LOC105374205	uncharacterized LOC105374205
chr3	53122712	53123093	382	*	Peak_1045	79	.	Promoter (2-3kb)	3	53103573	53120021	16449	2	91869	ENST00000471158.1	-2691	ENSG00000163933	RFT1	RFT1 homolog
chr4	53137667	53138305	639	*	Peak_1046	79	.	Intron (ENST00000401642.7/152579, intron 5 of 8)	4	53273579	53365941	92363	2	152579	ENST00000611795.1	227636	ENSG00000184178	SCFD2	sec1 family domain containing 2
chr4	63783648	63784011	364	*	Peak_1047	79	.	Distal Intergenic	4	64280075	64281536	1462	2	253017	ENST00000511997.1	497525	ENSG00000205678	TECRL	trans-2,3-enoyl-CoA reductase like
chr4	73353678	73354165	488	*	Peak_1048	79	.	Distal Intergenic	4	73397114	73409457	12344	1	213	ENST00000441319.5	-42949	ENSG00000163631	ALB	albumin
chr5	146266833	146267361	529	*	Peak_1049	79	.	Intron (ENST00000506502.2/54439, intron 13 of 19)	5	146261383	146263519	2137	1	54439	ENST00000508019.1	5450	ENSG00000091009	RBM27	RNA binding motif protein 27
chr5	16518252	16518882	631	*	Peak_1050	79	.	Intron (ENST00000306320.9/54463, intron 3 of 8)	5	16475231	16509436	34206	2	54463	ENST00000509977.1	-8816	ENSG00000154153	RETREG1	reticulophagy regulator 1
chr5	178731348	178731738	391	*	Peak_1051	79	.	Promoter (<=1kb)	5	178711592	178730702	19111	2	6940	ENST00000335815.6	-646	ENSG00000169131	ZNF354A	zinc finger protein 354A
chr5	19301867	19302435	569	*	Peak_1052	79	.	Distal Intergenic	5	19472951	19478636	5686	2	1016	ENST00000510297.1	176201	ENSG00000145526	CDH18	cadherin 18
chr5	36517249	36518014	766	*	Peak_1053	79	.	Distal Intergenic	5	36606355	36688332	81978	1	6507	ENST00000612708.4	-88341	ENSG00000079215	SLC1A3	solute carrier family 1 member 3
chr6	166201907	166202382	476	*	Peak_1054	79	.	Distal Intergenic	6	166157656	166168700	11045	2	6862	ENST00000366871.7	-33207	ENSG00000164458	TBXT	T-box transcription factor T
chr6	96331033	96331916	884	*	Peak_1055	79	.	Distal Intergenic	6	96521595	96522964	1370	1	23376	ENST00000461673.1	-189679	ENSG00000014123	UFL1	UFM1 specific ligase 1
chr7	138303350	138303810	461	*	Peak_1056	79	.	Distal Intergenic	7	138460334	138589993	129660	1	8805	ENST00000343526.8	-156524	ENSG00000122779	TRIM24	tripartite motif containing 24
chr8	140742210	140742849	640	*	Peak_1057	79	.	Promoter (1-2kb)	8	140735045	140744702	9658	2	5747	ENST00000520917.1	1853	ENSG00000169398	PTK2	protein tyrosine kinase 2
chr8	78557899	78558372	474	*	Peak_1058	79	.	Promoter (<=1kb)	8	78426103	78558493	132391	2	101927003	ENST00000522807.5	121	ENSG00000254266	PKIA-AS1	PKIA antisense RNA 1
chr9	111284222	111284855	634	*	Peak_1059	79	.	Exon (ENST00000426204.1/ENST00000426204.1, exon 1 of 3)	9	111271156	111271214	59	2	102465800	ENST00000621931.1	-13008	ENSG00000274263	MIR7702	microRNA 7702
chr9	15147545	15147984	440	*	Peak_1060	79	.	Distal Intergenic	9	15171564	15188065	16502	2	158219	ENST00000380853.1	40081	ENSG00000155158	TTC39B	tetratricopeptide repeat domain 39B
chr8	112026104	112026481	378	*	Peak_1061	79	.	Distal Intergenic	8	112224048	112255928	31881	2	114788	ENST00000534172.1	229447	ENSG00000164796	CSMD3	CUB and Sushi multiple domains 3
chr10	15208728	15209157	430	*	Peak_1062	79	.	Downstream (2-3kb)	10	15214171	15248707	34537	2	221061	ENST00000477161.1	39550	ENSG00000148468	FAM171A1	family with sequence similarity 171 member A1
chr11	130924546	130925155	610	*	Peak_1063	79	.	Distal Intergenic	11	130875436	130916509	41074	2	399979	ENST00000265909.8	-8037	ENSG00000120451	SNX19	sorting nexin 19
chr1	192224446	192224979	534	*	Peak_1064	79	.	Intron (ENST00000643151.1/ENST00000643151.1, intron 4 of 7)	1	192158676	192160683	2008	1	64407	ENST00000491030.1	65770	ENSG00000150681	RGS18	regulator of G protein signaling 18
chr1	206672639	206673447	809	*	Peak_1065	79	.	Intron (ENST00000489878.1/8444, intron 3 of 3)	1	206684944	206732863	47920	1	9261	ENST00000294981.8	-11497	ENSG00000162889	MAPKAPK2	MAPK activated protein kinase 2
chr12	113261472	113261932	461	*	Peak_1066	79	.	Promoter (1-2kb)	12	113260302	113268852	8551	1	53373	ENST00000548465.1	1170	ENSG00000186815	TPCN1	two pore segment channel 1
chr1	22089810	22090452	643	*	Peak_1067	79	.	3' UTR	1	22053297	22086790	33494	1	998	ENST00000411827.1	36513	ENSG00000070831	CDC42	cell division cycle 42
chr14	51988857	51989341	485	*	Peak_1068	79	.	Promoter (<=1kb)	14	51989475	52010691	21217	1	51637	ENST00000261700.7	-134	ENSG00000087302	RTRAF	RNA transcription, translation and transport factor
chr15	68442302	68442670	369	*	Peak_1069	79	.	Distal Intergenic	15	68302767	68432162	129396	2	22801	ENST00000315757.8	-10140	ENSG00000137809	ITGA11	integrin subunit alpha 11
chr15	78185872	78186361	490	*	Peak_1070	79	.	Promoter (2-3kb)	15	78179738	78182886	3149	2	23205	ENST00000558728.1	-2986	ENSG00000103740	ACSBG1	acyl-CoA synthetase bubblegum family member 1
chr17	78617994	78618548	555	*	Peak_1071	79	.	Promoter (<=1kb)	17	78617388	78618562	1175	2	101928710	ENST00000647847.1	14	ENSG00000267123	SCAT1	S-phase cancer associated transcript 1
chr19	10569092	10569585	494	*	Peak_1072	79	.	Promoter (<=1kb)	19	10566601	10569059	2459	2	1032	ENST00000335766.2	-33	ENSG00000129355	CDKN2D	cyclin dependent kinase inhibitor 2D
chr1	92903614	92903959	346	*	Peak_1073	79	.	Intron (ENST00000615519.4/388650, intron 1 of 4)	1	92842160	92877150	34991	2	388650	ENST00000613047.4	-26464	ENSG00000154511	DIPK1A	divergent protein kinase domain 1A
chr1	9428408	9428945	538	*	Peak_1074	79	.	Promoter (<=1kb)	1	9426975	9428916	1942	2	100506022	ENST00000641507.1	0	ENSG00000284693	LINC02606	long intergenic non-protein coding RNA 2606
chr21	26736572	26737113	542	*	Peak_1075	79	.	Distal Intergenic	21	26838093	26840489	2397	2	9510	ENST00000492656.1	103376	ENSG00000154734	ADAMTS1	ADAM metallopeptidase with thrombospondin type 1 motif 1
chr2	69505816	69506350	535	*	Peak_1076	79	.	Promoter (2-3kb)	2	69499869	69509262	9394	2	22848	ENST00000624900.1	2912	ENSG00000115977	AAK1	AP2 associated kinase 1
chr3	21485032	21485421	390	*	Peak_1077	79	.	Intron (ENST00000281523.7/79750, intron 4 of 7)	3	21436820	21510986	74167	2	79750	ENST00000495739.1	25565	ENSG00000151789	ZNF385D	zinc finger protein 385D
chr4	184451355	184451739	385	*	Peak_1078	79	.	Intron (ENST00000393593.7/3660, intron 1 of 8)	4	184418175	184474047	55873	2	3660	ENST00000509274.1	22308	ENSG00000168310	IRF2	interferon regulatory factor 2
chr5	31730347	31730931	585	*	Peak_1079	79	.	Intron (ENST00000438447.1/23037, intron 1 of 24)	5	31712039	31799289	87251	1	23037	ENST00000513910.1	18308	ENSG00000133401	PDZD2	PDZ domain containing 2
chr7	20238511	20239245	735	*	Peak_1080	79	.	Distal Intergenic	7	20219439	20221700	2262	1	100506098	ENST00000439446.1	19072	ENSG00000233834	LOC100506098	uncharacterized LOC100506098
chr7	32535036	32535909	874	*	Peak_1081	79	.	Exon (ENST00000459629.1/23080, exon 2 of 2)	7	32543255	32588711	45457	1	23080	ENST00000446718.1	-7346	ENSG00000105778	AVL9	AVL9 cell migration associated
chr7	72805628	72806052	425	*	Peak_1082	79	.	Intron (ENST00000612372.4/441250, intron 3 of 11)	7	72558744	72828174	269431	2	441250	ENST00000612372.4	22122	ENSG00000277149	TYW1B	tRNA-yW synthesizing protein 1 homolog B
chr8	128322173	128323379	1207	*	Peak_1083	79	.	Distal Intergenic	8	128406261	128415381	9121	2	101927774	ENST00000517583.1	92002	NA	LINC00824	long intergenic non-protein coding RNA 824
chr8	33496431	33496957	527	*	Peak_1084	79	.	3' UTR	8	33485207	33488602	3396	1	84549	ENST00000519089.1	11224	ENSG00000198042	MAK16	MAK16 homolog
chr9	108057581	108058223	643	*	Peak_1085	79	.	Distal Intergenic	9	107488989	107490482	1494	2	9314	ENST00000420475.1	-567099	ENSG00000136826	KLF4	Kruppel like factor 4
chr9	7648529	7648941	413	*	Peak_1086	79	.	Distal Intergenic	9	7796490	7800067	3578	2	90871	ENST00000358227.4	151126	ENSG00000137038	DMAC1	distal membrane arm assembly complex 1
chr8	58068167	58068567	401	*	Peak_1087	79	.	Promoter (1-2kb)	8	58070207	58075623	5417	1	90362	ENST00000518427.5	-1640	ENSG00000169122	FAM110B	family with sequence similarity 110 member B
chr6	33019246	33019743	498	*	Peak_1088	79	.	Distal Intergenic	6	33004178	33009612	5435	2	3111	ENST00000229829.6	-9634	ENSG00000204252	HLA-DOA	major histocompatibility complex, class II, DO alpha
chr6	82589651	82590034	384	*	Peak_1089	79	.	Distal Intergenic	6	82364244	82367417	3174	1	7162	ENST00000543496.3	225407	ENSG00000146242	TPBG	trophoblast glycoprotein
chr10	113794089	113794718	630	*	Peak_1090	79	.	Distal Intergenic	10	113777993	113778054	62	2	100616162	ENST00000636551.1	-16035	ENSG00000283656	MIR4483	microRNA 4483
chr13	58059922	58060368	447	*	Peak_1091	79	.	Distal Intergenic	13	58165827	58209483	43657	1	101926897	ENST00000615202.1	-105459	ENSG00000277448	LINC02338	long intergenic non-protein coding RNA 2338
chr1	41409633	41410148	516	*	Peak_1092	79	.	Distal Intergenic	1	41375004	41375669	666	2	101929901	ENST00000429109.1	-33964	ENSG00000229901	LOC101929901	uncharacterized LOC101929901
chr16	35809839	35810211	373	*	Peak_1093	79	.	Distal Intergenic	16	35748357	35755796	7440	1	400533	ENST00000565625.1	61482	ENSG00000261122	LINC02167	long intergenic non-protein coding RNA 2167
chr17	67081215	67081621	407	*	Peak_1094	79	.	Intron (ENST00000358691.9/9931, intron 32 of 32)	17	67044590	67056797	12208	1	786	ENST00000226021.4	36625	ENSG00000108878	CACNG1	calcium voltage-gated channel auxiliary subunit gamma 1
chr6	132613113	132613711	599	*	Peak_1095	79	.	Distal Intergenic	6	132608225	132609302	1078	2	9288	ENST00000466706.1	-3811	ENSG00000179073	TAAR3P	trace amine associated receptor 3, pseudogene
chr7	27095564	27095993	430	*	Peak_1096	79	.	Promoter (<=1kb)	7	27092993	27095974	2982	2	3198	ENST00000343060.4	0	ENSG00000105991	HOXA1	homeobox A1
chr6	99427104	99427759	656	*	Peak_1097	79	.	Promoter (1-2kb)	6	99399964	99425331	25368	2	25957	ENST00000438806.5	-1773	ENSG00000132424	PNISR	PNN interacting serine and arginine rich protein
chr2	180986004	180986623	620	*	Peak_1098	79	.	Promoter (1-2kb)	2	180984006	181062920	78915	1	10477	ENST00000602888.5	1998	ENSG00000170035	UBE2E3	ubiquitin conjugating enzyme E2 E3
chr8	19207368	19207734	367	*	Peak_1099	79	.	Intron (ENST00000520920.5/100128993, intron 4 of 4)	8	19183674	19235677	52004	2	100128993	ENST00000518417.1	27943	NA	LOC100128993	uncharacterized LOC100128993
chr1	145927185	145927529	345	*	Peak_1100	78	.	Promoter (<=1kb)	1	145927236	145941194	13959	1	105371260	ENST00000601726.3	0	ENSG00000234222	LIX1L-AS1	LIX1L antisense RNA 1
chr5	160862215	160862571	357	*	Peak_1101	78	.	Distal Intergenic	5	160688820	160852214	163395	2	23120	ENST00000520975.1	-10001	ENSG00000118322	ATP10B	ATPase phospholipid transporting 10B (putative)
chr6	147974717	147975379	663	*	Peak_1102	78	.	Distal Intergenic	6	148272304	148440694	168391	1	23328	ENST00000367469.5	-296925	ENSG00000111961	SASH1	SAM and SH3 domain containing 1
chr8	131925278	131925995	718	*	Peak_1103	78	.	Intron (ENST00000254624.9/23167, intron 1 of 22)	8	131938225	132010895	72671	1	23167	ENST00000637848.1	-12230	ENSG00000132294	EFR3A	EFR3 homolog A
chr6	89080163	89080544	382	*	Peak_1104	78	.	Promoter (<=1kb)	6	89080751	89084345	3595	1	10957	ENST00000369472.1	-207	ENSG00000146278	PNRC1	proline rich nuclear receptor coactivator 1
chr10	74539544	74539969	426	*	Peak_1105	78	.	Intron (ENST00000539909.5/132, intron 6 of 9)	10	74527766	74530553	2788	2	102723439	ENST00000609392.1	-8991	NA	LOC102723439	uncharacterized LOC102723439
chr10	75771914	75772420	507	*	Peak_1106	78	.	Intron (ENST00000611255.4/83938, intron 2 of 6)	10	75782761	76557375	774615	1	83938	ENST00000372499.5	-10341	ENSG00000148655	LRMDA	leucine rich melanocyte differentiation associated
chr16	17405548	17405924	377	*	Peak_1107	78	.	Promoter (2-3kb)	16	17354672	17403501	48830	2	64131	ENST00000568226.5	-2047	ENSG00000103489	XYLT1	xylosyltransferase 1
chr4	110988763	110989156	394	*	Peak_1108	78	.	Distal Intergenic	4	110860582	110860647	66	2	100126354	ENST00000401142.1	-128116	ENSG00000215961	MIR297	microRNA 297
chr4	157872607	157873091	485	*	Peak_1109	78	.	Distal Intergenic	4	158127522	158159681	32160	2	51313	ENST00000590648.5	286590	ENSG00000164125	GASK1B	golgi associated kinase 1B
chr6	33785261	33786018	758	*	Peak_1110	78	.	Promoter (<=1kb)	6	33778319	33784669	6351	2	221496	ENST00000512368.5	-592	ENSG00000161904	LEMD2	LEM domain containing 2
chr8	37862118	37862513	396	*	Peak_1111	78	.	3' UTR	8	37862895	37873278	10384	2	80223	ENST00000522774.1	10765	ENSG00000156675	RAB11FIP1	RAB11 family interacting protein 1
chr9	4983639	4984151	513	*	Peak_1112	78	.	Promoter (<=1kb)	9	4984390	5078444	94055	1	3717	ENST00000636127.1	-239	ENSG00000096968	JAK2	Janus kinase 2
chr1	38012727	38013318	592	*	Peak_1113	78	.	Promoter (<=1kb)	1	38012734	38016976	4243	1	51118	ENST00000486563.1	0	ENSG00000183520	UTP11	UTP11 small subunit processome component
chr8	57362287	57363344	1058	*	Peak_1114	78	.	Intron (ENST00000519714.1/101929488, intron 8 of 8)	8	57343807	57346843	3037	1	101929488	ENST00000521446.1	18480	ENSG00000253871	LOC101929488	uncharacterized LOC101929488
chr1	166888761	166889139	379	*	Peak_1115	78	.	Distal Intergenic	1	166856510	166876327	19818	2	117143	ENST00000367874.4	-12434	ENSG00000152382	TADA1	transcriptional adaptor 1
chr6	111753372	111754002	631	*	Peak_1116	78	.	Intron (ENST00000368682.7/2534, intron 3 of 13)	6	111702885	111759114	56230	2	2534	ENST00000462856.6	5112	ENSG00000010810	FYN	FYN proto-oncogene, Src family tyrosine kinase
chr8	56785942	56786547	606	*	Peak_1117	78	.	Distal Intergenic	8	56963926	56980112	16187	2	54928	ENST00000520392.1	193565	ENSG00000104331	IMPAD1	inositol monophosphatase domain containing 1
chr1	27789955	27790424	470	*	Peak_1118	78	.	Intron (ENST00000373943.8/23673, intron 2 of 8)	1	27773255	27802039	28785	1	23673	ENST00000468761.1	16700	ENSG00000117758	STX12	syntaxin 12
chr6	37257203	37257665	463	*	Peak_1119	78	.	Promoter (<=1kb)	6	37212180	37257623	45444	2	221468	ENST00000356757.6	0	ENSG00000172738	TMEM217	transmembrane protein 217
chr10	110211913	110212468	556	*	Peak_1120	78	.	Promoter (1-2kb)	10	110210231	110286506	76276	1	4601	ENST00000361248.8	1682	ENSG00000119950	MXI1	MAX interactor 1, dimerization protein
chr11	120180151	120180627	477	*	Peak_1121	78	.	Intron (ENST00000532833.1/ENST00000532833.1, intron 1 of 1)	11	120210767	120230332	19566	1	220323	ENST00000328965.8	-30140	ENSG00000184232	OAF	out at first homolog
chr11	25271880	25272303	424	*	Peak_1122	78	.	Distal Intergenic	11	24729140	25082631	353492	1	338645	ENST00000620308.1	542740	ENSG00000187398	LUZP2	leucine zipper protein 2
chr1	159727479	159727910	432	*	Peak_1123	78	.	Distal Intergenic	1	159712563	159714589	2027	2	1401	ENST00000368110.1	-12890	ENSG00000132693	CRP	C-reactive protein
chr14	47194362	47194722	361	*	Peak_1124	78	.	Intron (ENST00000399232.7/161357, intron 3 of 16)	14	47035189	47131838	96650	2	161357	ENST00000554762.5	-62524	ENSG00000139915	MDGA2	MAM domain containing glycosylphosphatidylinositol anchor 2
chr15	70777800	70778149	350	*	Peak_1125	78	.	Intron (ENST00000557828.1/ENST00000557828.1, intron 1 of 1)	15	70654554	70763593	109040	2	55075	ENST00000322954.10	-14207	ENSG00000137831	UACA	uveal autoantigen with coiled-coil domains and ankyrin repeats
chr1	84296702	84297199	498	*	Peak_1126	78	.	Promoter (1-2kb)	1	84298366	84350798	52433	1	148418	ENST00000370673.7	-1167	ENSG00000203943	SAMD13	sterile alpha motif domain containing 13
chr2	158297439	158297852	414	*	Peak_1127	78	.	Intron (ENST00000283233.9/130940, intron 9 of 13)	2	158171544	158380960	209417	2	130940	ENST00000409187.5	83108	ENSG00000153237	CCDC148	coiled-coil domain containing 148
chr2	84908317	84908910	594	*	Peak_1128	78	.	Promoter (1-2kb)	2	84870589	84907008	36420	2	129293	ENST00000474298.5	-1309	ENSG00000186854	TRABD2A	TraB domain containing 2A
chr3	113244312	113244656	345	*	Peak_1129	78	.	Intron (ENST00000464546.5/91653, intron 2 of 3)	3	113261698	113270944	9247	1	91653	ENST00000477178.1	-17042	ENSG00000144857	BOC	BOC cell adhesion associated, oncogene regulated
chr3	18111777	18112158	382	*	Peak_1130	78	.	Intron (ENST00000414318.2/9779, intron 1 of 8)	3	18013655	18041541	27887	1	339862	ENST00000624232.1	98122	NA	LOC339862	uncharacterized LOC339862
chr5	44409255	44409754	500	*	Peak_1131	78	.	Intron (ENST00000502457.1/101927075, intron 2 of 2)	5	44303544	44388797	85254	2	2255	ENST00000264664.4	-20458	ENSG00000070193	FGF10	fibroblast growth factor 10
chr6	11381908	11382338	431	*	Peak_1132	78	.	Promoter (<=1kb)	6	11183306	11382314	199009	2	4739	ENST00000448183.6	0	ENSG00000111859	NEDD9	neural precursor cell expressed, developmentally down-regulated 9
chr7	104884070	104884567	498	*	Peak_1133	78	.	Intron (ENST00000424859.5/375612, intron 2 of 2)	7	104911916	104926630	14715	2	723809	ENST00000453666.2	42063	ENSG00000225329	LHFPL3-AS2	LHFPL3 antisense RNA 2
chr7	2393251	2393651	401	*	Peak_1134	78	.	Distal Intergenic	7	2403560	2434579	31020	1	55501	ENST00000618655.1	-9909	ENSG00000136213	CHST12	carbohydrate sulfotransferase 12
chr9	21030849	21031193	345	*	Peak_1135	78	.	Promoter (<=1kb)	9	20999515	21031636	32122	2	401494	ENST00000495827.2	443	ENSG00000188921	HACD4	3-hydroxyacyl-CoA dehydratase 4
chr1	39846088	39846449	362	*	Peak_1136	78	.	Promoter (1-2kb)	1	39847044	39847757	714	2	54802	ENST00000467774.1	1308	ENSG00000043514	TRIT1	tRNA isopentenyltransferase 1
chr11	95263131	95263582	452	*	Peak_1137	78	.	Distal Intergenic	11	95232571	95234104	1534	1	100129203	ENST00000543573.1	30560	NA	LOC100129203	uncharacterized LOC100129203
chr13	62033335	62033695	361	*	Peak_1138	78	.	Distal Intergenic	13	62003525	62029548	26024	2	100874143	ENST00000432697.2	-3787	ENSG00000229578	LINC00358	long intergenic non-protein coding RNA 358
chr18	56655078	56655760	683	*	Peak_1139	78	.	Intron (ENST00000589935.1/23335, intron 1 of 1)	18	56651675	56682840	31166	1	23335	ENST00000593058.1	3403	ENSG00000091157	WDR7	WD repeat domain 7
chr2	37193196	37193731	536	*	Peak_1140	78	.	Promoter (2-3kb)	2	37196488	37204741	8254	1	100505876	ENST00000402297.5	-2757	ENSG00000218739	CEBPZOS	CEBPZ opposite strand
chr4	168690000	168690414	415	*	Peak_1141	78	.	Intron (ENST00000261509.10/23022, intron 6 of 20)	4	168711581	168891057	179477	1	23022	ENST00000649826.1	-21167	ENSG00000129116	PALLD	palladin, cytoskeletal associated protein
chr7	106550023	106550674	652	*	Peak_1142	78	.	Intron (ENST00000490856.5/ENST00000490856.5, intron 2 of 4)	7	106656765	106660996	4232	2	168455	ENST00000523505.1	110322	ENSG00000253276	CCDC71L	coiled-coil domain containing 71 like
chr11	33043523	33043920	398	*	Peak_1143	78	.	5' UTR	11	33040031	33072848	32818	1	55346	ENST00000531632.6	3492	ENSG00000176148	TCP11L1	t-complex 11 like 1
chr2	198458649	198459326	678	*	Peak_1144	78	.	Intron (ENST00000472193.1/ENST00000472193.1, intron 3 of 4)	2	198353686	198375116	21431	2	101927619	ENST00000443261.2	-83533	NA	LINC01923	long intergenic non-protein coding RNA 1923
chr8	106594642	106595017	376	*	Peak_1145	78	.	Intron (ENST00000531443.5/55074, intron 2 of 14)	8	106580974	106684340	103367	1	55074	ENST00000517686.5	13668	ENSG00000164830	OXR1	oxidation resistance 1
chr1	167562992	167563443	452	*	Peak_1146	78	.	Distal Intergenic	1	167529117	167553805	24689	2	8804	ENST00000466652.2	-9187	ENSG00000143162	CREG1	cellular repressor of E1A stimulated genes 1
chr9	83701767	83702314	548	*	Peak_1147	78	.	Intron (ENST00000376395.8/29979, intron 1 of 10)	9	83707594	83712869	5276	1	105376114	ENST00000524818.1	-5280	ENSG00000254473	LOC105376114	uncharacterized LOC105376114
chr10	20032293	20032728	436	*	Peak_1148	78	.	Intron (ENST00000377242.7/84898, intron 2 of 12)	10	20043320	20280357	237038	1	84898	ENST00000377238.2	-10592	ENSG00000120594	PLXDC2	plexin domain containing 2
chr1	247526754	247527448	695	*	Peak_1149	78	.	5' UTR	1	247524679	247530804	6126	2	148824	ENST00000420469.2	3356	ENSG00000284824	GCSAML-AS1	GCSAML antisense RNA 1
chr12	65799592	65799986	395	*	Peak_1150	78	.	Intron (ENST00000489520.2/204010, intron 1 of 1)	12	65824131	65966295	142165	1	8091	ENST00000403681.6	-24145	ENSG00000149948	HMGA2	high mobility group AT-hook 2
chr2	152186182	152186786	605	*	Peak_1151	78	.	Distal Intergenic	2	152116801	152175992	59192	2	10254	ENST00000263904.4	-10190	ENSG00000115145	STAM2	signal transducing adaptor molecule 2
chr2	163799811	163800307	497	*	Peak_1152	78	.	Intron (ENST00000429636.1/ENST00000429636.1, intron 4 of 4)	2	163593396	163736012	142617	2	55137	ENST00000409634.5	-63799	ENSG00000182263	FIGN	fidgetin, microtubule severing factor
chr4	154961566	154962504	939	*	Peak_1153	78	.	Distal Intergenic	4	154781817	154798058	16242	1	166863	ENST00000512640.1	179749	ENSG00000151962	RBM46	RNA binding motif protein 46
chr5	181248946	181249415	470	*	Peak_1154	78	.	Promoter (<=1kb)	5	181238170	181248096	9927	2	10399	ENST00000507000.5	-850	ENSG00000204628	RACK1	receptor for activated C kinase 1
chr6	90429405	90429861	457	*	Peak_1155	78	.	Distal Intergenic	6	90515634	90537218	21585	2	6885	ENST00000479630.1	107357	ENSG00000135341	MAP3K7	mitogen-activated protein kinase kinase kinase 7
chr8	31075214	31075918	705	*	Peak_1156	78	.	Intron (ENST00000298139.5/7486, intron 7 of 34)	8	31087644	31173763	86120	1	7486	ENST00000521620.5	-11726	ENSG00000165392	WRN	WRN RecQ like helicase
chr11	128553220	128553723	504	*	Peak_1157	77	.	Intron (ENST00000392668.8/2113, intron 3 of 9)	11	128526142	128530389	4248	1	101929517	ENST00000525706.1	27078	ENSG00000254588	ETS1-AS1	ETS1 antisense RNA 1
chr5	150780044	150780708	665	*	Peak_1158	77	.	Promoter (1-2kb)	5	150778805	150796734	17930	1	85027	ENST00000648745.1	1239	ENSG00000256235	SMIM3	small integral membrane protein 3
chr8	66613518	66613977	460	*	Peak_1159	77	.	Promoter (<=1kb)	8	66564672	66613294	48623	2	4603	ENST00000517885.5	-224	ENSG00000185697	MYBL1	MYB proto-oncogene like 1
chr1	156119627	156120143	517	*	Peak_1160	77	.	Promoter (2-3kb)	1	156123142	156134528	11387	1	4000	ENST00000502357.5	-2999	ENSG00000160789	LMNA	lamin A/C
chr19	40777702	40778174	473	*	Peak_1161	77	.	Promoter (<=1kb)	19	40778216	40792572	14357	1	53916	ENST00000594800.5	-42	ENSG00000167578	RAB4B	RAB4B, member RAS oncogene family
chr14	77617229	77618082	854	*	Peak_1162	77	.	Promoter (<=1kb)	14	77505997	77616773	110777	2	9517	ENST00000216484.6	-456	ENSG00000100596	SPTLC2	serine palmitoyltransferase long chain base subunit 2
chr6	42332558	42333494	937	*	Peak_1163	77	.	Intron (ENST00000541110.5/55809, intron 3 of 17)	6	42206801	42217865	11065	2	55173	ENST00000053468.3	-114693	ENSG00000048544	MRPS10	mitochondrial ribosomal protein S10
chr1	108017644	108018076	433	*	Peak_1164	77	.	Distal Intergenic	1	107571160	107965144	393985	2	10451	ENST00000370056.8	-52500	ENSG00000134215	VAV3	vav guanine nucleotide exchange factor 3
chr11	126465155	126465835	681	*	Peak_1165	77	.	Intron (ENST00000525144.6/84623, intron 5 of 16)	11	126429179	126440882	11704	2	84623	ENST00000532647.1	-24273	ENSG00000149571	KIRREL3	kirre like nephrin family adhesion molecule 3
chr11	131919836	131920843	1008	*	Peak_1166	77	.	Intron (ENST00000374791.7/50863, intron 2 of 7)	11	131911468	132315070	403603	1	50863	ENST00000374784.5	8368	ENSG00000182667	NTM	neurotrimin
chr1	175130019	175130577	559	*	Peak_1167	77	.	Intron (ENST00000239462.8/63923, intron 15 of 18)	1	175156987	175166741	9755	2	9674	ENST00000619513.1	36164	ENSG00000235750	KIAA0040	KIAA0040
chr11	92691210	92691655	446	*	Peak_1168	77	.	Intron (ENST00000409404.6/120114, intron 2 of 24)	11	92844340	92896305	51966	1	120114	ENST00000533797.1	-152685	ENSG00000165323	FAT3	FAT atypical cadherin 3
chr12	42325728	42326917	1190	*	Peak_1169	77	.	Promoter (<=1kb)	12	42326145	42441950	115806	1	51535	ENST00000395580.7	0	ENSG00000134283	PPHLN1	periphilin 1
chr1	246314652	246315118	467	*	Peak_1170	77	.	Intron (ENST00000630181.2/64754, intron 5 of 11)	1	245858498	246306009	447512	2	64754	ENST00000492487.5	-8643	ENSG00000185420	SMYD3	SET and MYND domain containing 3
chr14	89004311	89004751	441	*	Peak_1171	77	.	Distal Intergenic	14	88841485	88875107	33623	1	123016	ENST00000557580.2	162826	ENSG00000165533	TTC8	tetratricopeptide repeat domain 8
chr15	88622624	88623336	713	*	Peak_1172	77	.	Promoter (1-2kb)	15	88621381	88626611	5231	1	64782	ENST00000558327.1	1243	ENSG00000181026	AEN	apoptosis enhancing nuclease
chr17	65047789	65048293	505	*	Peak_1173	77	.	Intron (ENST00000439174.6/10672, intron 2 of 3)	17	65013788	65055774	41987	2	10672	ENST00000541118.1	7481	ENSG00000120063	GNA13	G protein subunit alpha 13
chr4	2484854	2485493	640	*	Peak_1174	77	.	Intron (ENST00000503659.5/6047, intron 1 of 2)	4	2489811	2500698	10888	1	6047	ENST00000513450.1	-4318	ENSG00000063978	RNF4	ring finger protein 4
chr5	101663107	101663891	785	*	Peak_1175	77	.	Distal Intergenic	5	102233986	102296549	62564	2	353189	ENST00000310954.6	632658	ENSG00000173930	SLCO4C1	solute carrier organic anion transporter family member 4C1
chr5	61331695	61332084	390	*	Peak_1176	77	.	Promoter (<=1kb)	5	61332273	61546170	213898	1	57688	ENST00000252744.5	-189	ENSG00000130449	ZSWIM6	zinc finger SWIM-type containing 6
chr6	110039720	110040267	548	*	Peak_1177	77	.	Distal Intergenic	6	109978256	109980718	2463	1	2830	ENST00000414000.3	61464	ENSG00000146360	GPR6	G protein-coupled receptor 6
chr6	63476176	63476709	534	*	Peak_1178	77	.	Distal Intergenic	6	63521746	63583377	61632	1	7803	ENST00000648894.1	-45037	ENSG00000112245	PTP4A1	protein tyrosine phosphatase 4A1
chr8	122800577	122800997	421	*	Peak_1179	77	.	Intron (ENST00000314393.5/22882, intron 1 of 3)	8	122781394	122974512	193119	1	22882	ENST00000314393.5	19183	ENSG00000178764	ZHX2	zinc fingers and homeoboxes 2
chr9	2263234	2263734	501	*	Peak_1180	77	.	Distal Intergenic	9	2181571	2186183	4613	1	6595	ENST00000635392.1	81663	ENSG00000080503	SMARCA2	SWI/SNF related, matrix associated, actin dependent regulator of chromatin, subfamily a, member 2
chr9	77830467	77830926	460	*	Peak_1181	77	.	Intron (ENST00000286548.8/2776, intron 2 of 6)	9	77423079	77648307	225229	2	9630	ENST00000341700.6	-182160	ENSG00000156049	GNA14	G protein subunit alpha 14
chr11	14912604	14913277	674	*	Peak_1182	77	.	Intron (ENST00000523376.5/797, intron 3 of 9)	11	14904997	15078636	173640	1	797	ENST00000523376.5	7607	ENSG00000175868	CALCB	calcitonin related polypeptide beta
chr14	87205831	87206347	517	*	Peak_1183	77	.	Distal Intergenic	14	86905778	86922755	16978	1	283585	ENST00000557527.1	300053	ENSG00000258804	LINC01148	long intergenic non-protein coding RNA 1148
chr2	149163624	149164144	521	*	Peak_1184	77	.	Intron (ENST00000409642.7/130576, intron 3 of 6)	2	149142036	149215262	73227	1	130576	ENST00000498249.1	21588	ENSG00000150556	LYPD6B	LY6/PLAUR domain containing 6B
chr2	162234256	162234628	373	*	Peak_1185	77	.	Intron (ENST00000627638.2/2191, intron 2 of 25)	2	162170690	162242998	72309	2	2191	ENST00000627638.2	8370	ENSG00000078098	FAP	fibroblast activation protein alpha
chr6	41994024	41994559	536	*	Peak_1186	77	.	Intron (ENST00000616010.4/896, intron 2 of 4)	6	41934933	41941848	6916	2	896	ENST00000372991.8	-52176	ENSG00000112576	CCND3	cyclin D3
chr6	75271731	75272169	439	*	Peak_1187	77	.	Promoter (<=1kb)	6	75253613	75272900	19288	2	55754	ENST00000370050.9	731	ENSG00000112697	TMEM30A	transmembrane protein 30A
chr4	163367805	163368330	526	*	Peak_1188	77	.	Distal Intergenic	4	163326481	163344832	18352	2	4886	ENST00000511901.1	-22973	ENSG00000164128	NPY1R	neuropeptide Y receptor Y1
chr15	84600550	84600895	346	*	Peak_1189	77	.	Promoter (<=1kb)	15	84600986	84620649	19664	1	54993	ENST00000540936.1	-91	ENSG00000176371	ZSCAN2	zinc finger and SCAN domain containing 2
chr8	106082181	106082883	703	*	Peak_1190	77	.	Distal Intergenic	8	105780246	106060524	280279	2	102723356	ENST00000520433.5	-21657	NA	ZFPM2-AS1	ZFPM2 antisense RNA 1
chr1	220248651	220249102	452	*	Peak_1191	77	.	Intron (ENST00000358951.6/25782, intron 1 of 34)	1	220266706	220267917	1212	2	6791	ENST00000451805.2	18815	NA	AURKAP1	aurora kinase A pseudogene 1
chr12	90334990	90335766	777	*	Peak_1192	77	.	Distal Intergenic	12	90293323	90296247	2925	1	105369893	ENST00000548172.1	41667	NA	LINC02392	long intergenic non-protein coding RNA 2392
chr14	67618905	67619697	793	*	Peak_1193	77	.	Promoter (<=1kb)	14	67619798	67651720	31923	1	384	ENST00000261783.3	-101	ENSG00000081181	ARG2	arginase 2
chr2	171481178	171481607	430	*	Peak_1194	77	.	Promoter (1-2kb)	2	171479656	171481132	1477	1	80067	ENST00000498486.1	1522	ENSG00000115827	DCAF17	DDB1 and CUL4 associated factor 17
chr2	60239990	60240334	345	*	Peak_1195	77	.	Distal Intergenic	2	60340166	60383036	42871	2	106660609	ENST00000441598.2	142702	ENSG00000228590	MIR4432HG	MIR4432 host gene
chr3	157471526	157472086	561	*	Peak_1196	77	.	Promoter (<=1kb)	3	157459622	157470529	10908	2	79674	ENST00000490235.5	-997	ENSG00000197415	VEPH1	ventricular zone expressed PH domain containing 1
chr5	27153	27639	487	*	Peak_1197	77	.	Distal Intergenic	5	92151	189970	97820	1	153478	ENST00000637938.1	-64512	ENSG00000153404	PLEKHG4B	pleckstrin homology and RhoGEF domain containing G4B
chr5	78673743	78674165	423	*	Peak_1198	77	.	Intron (ENST00000514587.1/10184, intron 3 of 3)	5	78510027	78648895	138869	2	10184	ENST00000512759.5	-24848	ENSG00000145685	LHFPL2	LHFPL tetraspan subfamily member 2
chr1	153773275	153773743	469	*	Peak_1199	77	.	Promoter (<=1kb)	1	153773034	153774808	1775	1	65123	ENST00000624515.1	241	ENSG00000143624	INTS3	integrator complex subunit 3
chr11	93741113	93742004	892	*	Peak_1200	77	.	Promoter (<=1kb)	11	93741591	93764749	23159	1	28970	ENST00000528288.5	0	ENSG00000182919	C11orf54	chromosome 11 open reading frame 54
chr14	58954957	58955510	554	*	Peak_1201	77	.	Intron (ENST00000648996.1/102723742, intron 10 of 13)	14	58894166	59017328	123163	1	102723742	ENST00000556026.1	60791	ENSG00000258583	LINC01500	long intergenic non-protein coding RNA 1500
chr15	33188416	33188885	470	*	Peak_1202	77	.	Intron (ENST00000616417.4/342184, intron 2 of 20)	15	33149784	33194696	44913	2	342184	ENST00000320930.7	5811	ENSG00000248905	FMN1	formin 1
chr18	44758883	44759520	638	*	Peak_1203	77	.	Intron (ENST00000426838.8/26040, intron 2 of 3)	18	44701338	44872146	170809	1	26040	ENST00000645568.1	57545	ENSG00000152217	SETBP1	SET binding protein 1
chr1	91652925	91653417	493	*	Peak_1204	77	.	Distal Intergenic	1	91695490	91712363	16874	2	7049	ENST00000470600.1	58946	ENSG00000069702	TGFBR3	transforming growth factor beta receptor 3
chr22	45158680	45159051	372	*	Peak_1205	77	.	Intron (ENST00000426282.6/100506714, intron 1 of 2)	22	45134290	45163659	29370	2	100506714	ENST00000432502.1	4608	NA	NUP50-DT	NUP50 divergent transcript
chr2	70291110	70291634	525	*	Peak_1206	77	.	Promoter (1-2kb)	2	70281507	70292776	11270	2	6637	ENST00000449935.6	1142	ENSG00000143977	SNRPG	small nuclear ribonucleoprotein polypeptide G
chr3	189862575	189863453	879	*	Peak_1207	77	.	Intron (ENST00000264731.7/8626, intron 4 of 13)	3	189829922	189830009	88	1	100126340	ENST00000401239.1	32653	ENSG00000216058	MIR944	microRNA 944
chr8	126964520	126964937	418	*	Peak_1208	77	.	Intron (ENST00000645463.1/ENST00000645463.1, intron 5 of 6)	8	126985964	127020423	34460	1	100750225	ENST00000643742.1	-21027	ENSG00000253438	PCAT1	prostate cancer associated transcript 1
chr8	144290550	144290960	411	*	Peak_1209	77	.	Promoter (<=1kb)	8	144281684	144291367	9684	2	23246	ENST00000569712.1	407	ENSG00000261236	BOP1	BOP1 ribosomal biogenesis factor
chr8	144373447	144374263	817	*	Peak_1210	77	.	Promoter (<=1kb)	8	144373837	144391710	17874	1	203054	ENST00000526231.6	0	ENSG00000173137	ADCK5	aarF domain containing kinase 5
chr3	122103310	122104118	809	*	Peak_1211	77	.	5' UTR	3	122091601	122119593	27993	1	942	ENST00000478741.1	11709	ENSG00000114013	CD86	CD86 molecule
chr4	122331116	122331526	411	*	Peak_1212	77	.	Exon (ENST00000264501.8/84162, exon 67 of 86)	4	122327872	122333809	5938	1	84162	ENST00000480651.1	3244	ENSG00000138688	KIAA1109	KIAA1109
chr13	48567500	48568049	550	*	Peak_1213	77	.	Intron (ENST00000643064.1/5925, intron 1 of 1)	13	48576974	48578088	1115	2	100129597	ENST00000425350.1	10039	ENSG00000233610	LINC00462	long intergenic non-protein coding RNA 462
chr15	41284708	41285081	374	*	Peak_1214	77	.	Promoter (<=1kb)	15	41284032	41309737	25706	1	729082	ENST00000501665.2	676	ENSG00000247556	OIP5-AS1	OIP5 antisense RNA 1
chr2	32011798	32012170	373	*	Peak_1215	77	.	Promoter (<=1kb)	2	32010187	32011230	1044	2	51072	ENST00000437854.1	-568	ENSG00000162959	MEMO1	mediator of cell motility 1
chr7	26238283	26238689	407	*	Peak_1216	77	.	Intron (ENST00000650328.1/ENST00000650328.1, intron 1 of 1)	7	26208133	26212423	4291	1	11335	ENST00000481057.1	30150	ENSG00000122565	CBX3	chromobox 3
chr9	3243786	3244309	524	*	Peak_1217	77	.	Intron (ENST00000382004.7/5991, intron 16 of 17)	9	3247514	3257199	9686	2	5991	ENST00000449234.1	12890	ENSG00000080298	RFX3	regulatory factor X3
chr11	28694552	28694989	438	*	Peak_1218	77	.	Distal Intergenic	11	28477481	28477548	68	2	102466876	ENST00000618032.1	-217004	ENSG00000273912	MIR8068	microRNA 8068
chr1	155701523	155701869	347	*	Peak_1219	77	.	Intron (ENST00000471642.6/7818, intron 2 of 12)	1	155709773	155729291	19519	1	7818	ENST00000463575.5	-7904	ENSG00000132676	DAP3	death associated protein 3
chr14	60621332	60621813	482	*	Peak_1220	77	.	Distal Intergenic	14	60643415	60649462	6048	2	6495	ENST00000247182.6	27649	ENSG00000126778	SIX1	SIX homeobox 1
chr6	89385289	89385778	490	*	Peak_1221	77	.	Intron (ENST00000369415.8/58528, intron 2 of 6)	6	89377705	89411505	33801	2	58528	ENST00000492783.1	25727	ENSG00000025039	RRAGD	Ras related GTP binding D
chr7	17194705	17195135	431	*	Peak_1222	77	.	Intron (ENST00000645559.1/ENST00000645559.1, intron 1 of 1)	7	17132190	17346150	213961	1	196	ENST00000642825.1	62515	ENSG00000106546	AHR	aryl hydrocarbon receptor
chr1	43389479	43389929	451	*	Peak_1223	76	.	Promoter (<=1kb)	1	43383917	43389808	5892	2	112950	ENST00000290663.10	0	ENSG00000159479	MED8	mediator complex subunit 8
chr9	3902884	3903262	379	*	Peak_1224	76	.	Intron (ENST00000324333.14/169792, intron 5 of 9)	9	3898642	3901248	2607	1	84850	ENST00000451340.2	4242	ENSG00000237009	GLIS3-AS1	GLIS3 antisense RNA 1
chr11	121767144	121767591	448	*	Peak_1225	76	.	Distal Intergenic	11	121626201	121629693	3493	1	6653	ENST00000527649.1	140943	ENSG00000137642	SORL1	sortilin related receptor 1
chr1	115567144	115567561	418	*	Peak_1226	76	.	Distal Intergenic	1	115641953	115698224	56272	1	81839	ENST00000355485.6	-74392	ENSG00000173218	VANGL1	VANGL planar cell polarity protein 1
chr11	96258416	96258866	451	*	Peak_1227	76	.	Intron (ENST00000524717.5/84441, intron 1 of 4)	11	96341438	96341526	89	1	100422991	ENST00000582890.3	-82572	ENSG00000266192	MIR1260B	microRNA 1260b
chr1	202440623	202441091	469	*	Peak_1228	76	.	Promoter (1-2kb)	1	202442526	202449097	6572	1	4660	ENST00000434615.2	-1435	ENSG00000077157	PPP1R12B	protein phosphatase 1 regulatory subunit 12B
chr1	228734474	228735054	581	*	Peak_1229	76	.	Promoter (<=1kb)	1	228735077	228746669	11593	1	58480	ENST00000366691.3	-23	ENSG00000116574	RHOU	ras homolog family member U
chr1	230430490	230431145	656	*	Peak_1230	76	.	Intron (ENST00000633012.1/ENST00000633012.1, intron 1 of 1)	1	230314482	230426371	111890	2	79605	ENST00000391860.6	-4119	ENSG00000177614	PGBD5	piggyBac transposable element derived 5
chr1	26471898	26472446	549	*	Peak_1231	76	.	Promoter (<=1kb)	1	26472450	26474128	1679	1	3151	ENST00000468388.5	-4	ENSG00000198830	HMGN2	high mobility group nucleosomal binding domain 2
chr12	71887210	71887602	393	*	Peak_1232	76	.	Intron (ENST00000482439.6/64786, intron 6 of 6)	12	71896388	71917775	21388	1	64786	ENST00000483828.6	-8786	ENSG00000121749	TBC1D15	TBC1 domain family member 15
chr13	109412780	109413213	434	*	Peak_1233	76	.	Distal Intergenic	13	109400696	109401641	946	1	104326054	ENST00000439008.1	12084	ENSG00000229792	LINC00399	long intergenic non-protein coding RNA 399
chr13	87670624	87671047	424	*	Peak_1234	76	.	Promoter (<=1kb)	13	87443987	87670963	226977	2	642345	ENST00000436290.2	0	ENSG00000228824	MIR4500HG	MIR4500 host gene
chr14	21263438	21263862	425	*	Peak_1235	76	.	Promoter (<=1kb)	14	21210966	21262677	51712	2	3183	ENST00000556897.5	-761	ENSG00000092199	HNRNPC	heterogeneous nuclear ribonucleoprotein C (C1/C2)
chr14	34712599	34713168	570	*	Peak_1236	76	.	Promoter (<=1kb)	14	34710387	34713828	3442	2	1073	ENST00000341223.7	660	ENSG00000165410	CFL2	cofilin 2
chr14	71328782	71329175	394	*	Peak_1237	76	.	Intron (ENST00000553453.5/26037, intron 2 of 5)	14	71321391	71587969	266579	1	26037	ENST00000557151.5	7391	ENSG00000197555	SIPA1L1	signal induced proliferation associated 1 like 1
chr14	71555906	71556270	365	*	Peak_1238	76	.	Intron (ENST00000555989.5/26037, intron 5 of 6)	14	71529325	71741229	211905	1	26037	ENST00000555818.5	26581	ENSG00000197555	SIPA1L1	signal induced proliferation associated 1 like 1
chr18	56545307	56545727	421	*	Peak_1239	76	.	Distal Intergenic	18	56602898	56614491	11594	2	9352	ENST00000589931.1	68764	ENSG00000091164	TXNL1	thioredoxin like 1
chr19	10334621	10334965	345	*	Peak_1240	76	.	Promoter (<=1kb)	19	10333778	10334723	946	2	3385	ENST00000592945.1	0	ENSG00000076662	ICAM3	intercellular adhesion molecule 3
chr20	32043546	32044093	548	*	Peak_1241	76	.	Distal Intergenic	20	32052188	32101852	49665	1	3055	ENST00000538448.5	-8095	ENSG00000101336	HCK	HCK proto-oncogene, Src family tyrosine kinase
chr2	144780877	144781366	490	*	Peak_1242	76	.	Intron (ENST00000597655.5/401014, intron 4 of 5)	2	144766510	145182368	415859	1	401014	ENST00000625671.2	14367	ENSG00000226674	TEX41	testis expressed 41
chr2	223698564	223698988	425	*	Peak_1243	76	.	Distal Intergenic	2	223596940	223602503	5564	2	7857	ENST00000305409.2	-96061	ENSG00000171951	SCG2	secretogranin II
chr2	237695356	237695842	487	*	Peak_1244	76	.	Promoter (2-3kb)	2	237692494	237735676	43183	1	9208	ENST00000473815.1	2862	ENSG00000124831	LRRFIP1	LRR binding FLII interacting protein 1
chr4	13545104	13545969	866	*	Peak_1245	76	.	Promoter (<=1kb)	4	13540830	13545050	4221	2	579	ENST00000382438.5	-54	ENSG00000109705	NKX3-2	NK3 homeobox 2
chr5	43598818	43599287	470	*	Peak_1246	76	.	Intron (ENST00000513560.6/100652772, intron 1 of 2)	5	43602692	43616063	13372	1	23530	ENST00000505678.6	-3405	ENSG00000112992	NNT	nicotinamide nucleotide transhydrogenase
chr8	24135535	24135937	403	*	Peak_1247	76	.	Distal Intergenic	8	24294040	24359018	64979	1	10863	ENST00000265769.8	-158103	ENSG00000042980	ADAM28	ADAM metallopeptidase domain 28
chr8	60231407	60231896	490	*	Peak_1248	76	.	Promoter (<=1kb)	8	60222649	60232673	10025	2	767	ENST00000528666.1	777	ENSG00000178538	CA8	carbonic anhydrase 8
chr8	88368863	88369305	443	*	Peak_1249	76	.	Intron (ENST00000523254.1/ENST00000523254.1, intron 2 of 2)	8	88167923	88328025	160103	2	4325	ENST00000522726.1	-40838	ENSG00000156103	MMP16	matrix metallopeptidase 16
chr9	19452704	19453146	443	*	Peak_1250	76	.	Distal Intergenic	9	19409059	19452020	42962	1	340485	ENST00000340967.2	43645	ENSG00000177076	ACER2	alkaline ceramidase 2
chr11	125885363	125885843	481	*	Peak_1251	76	.	Promoter (1-2kb)	11	125887060	125900648	13589	1	219844	ENST00000425380.6	-1217	ENSG00000198331	HYLS1	HYLS1 centriolar and ciliogenesis associated
chr8	124999080	124999533	454	*	Peak_1252	76	.	Promoter (<=1kb)	8	124998544	125005707	7164	1	6713	ENST00000521232.1	536	ENSG00000104549	SQLE	squalene epoxidase
chr12	62731378	62731888	511	*	Peak_1253	76	.	Intron (ENST00000228705.6/57460, intron 5 of 9)	12	62648574	62721020	72447	2	57460	ENST00000551214.5	-10358	ENSG00000111110	PPM1H	protein phosphatase, Mg2+/Mn2+ dependent 1H
chr15	67549525	67549874	350	*	Peak_1254	76	.	Promoter (<=1kb)	15	67548998	67807111	258114	1	5607	ENST00000354498.9	527	ENSG00000137764	MAP2K5	mitogen-activated protein kinase kinase 5
chr8	19779451	19779934	484	*	Peak_1255	76	.	Distal Intergenic	8	19505545	19758029	252485	2	55790	ENST00000517494.1	-21422	ENSG00000147408	CSGALNACT1	chondroitin sulfate N-acetylgalactosaminyltransferase 1
chr10	65218864	65219295	432	*	Peak_1256	76	.	Distal Intergenic	10	64901136	64924518	23383	2	101928887	ENST00000425902.2	-294346	ENSG00000224714	LINC02671	long intergenic non-protein coding RNA 2671
chr11	93334512	93335060	549	*	Peak_1257	76	.	Promoter (2-3kb)	11	93332222	93357475	25254	1	159989	ENST00000527307.2	2290	ENSG00000165325	DEUP1	deuterosome assembly protein 1
chr19	54873425	54874082	658	*	Peak_1258	76	.	Promoter (<=1kb)	19	54874248	54889890	15643	1	2204	ENST00000391726.7	-166	ENSG00000186431	FCAR	Fc fragment of IgA receptor
chr2	20727804	20728958	1155	*	Peak_1259	76	.	Intron (ENST00000435420.6/60526, intron 4 of 5)	2	20684412	20739991	55580	2	60526	ENST00000470099.1	11033	ENSG00000118961	LDAH	lipid droplet associated hydrolase
chr4	165363105	165363569	465	*	Peak_1260	76	.	Promoter (1-2kb)	4	165361194	165482322	121129	1	1363	ENST00000513982.5	1911	ENSG00000109472	CPE	carboxypeptidase E
chr4	184347549	184348005	457	*	Peak_1261	76	.	Promoter (<=1kb)	4	184341690	184347912	6223	2	728175	ENST00000511465.1	0	ENSG00000180712	LINC02363	long intergenic non-protein coding RNA 2363
chr6	132117552	132118037	486	*	Peak_1262	76	.	Promoter (2-3kb)	6	132115192	132115263	72	2	100616191	ENST00000584644.1	-2289	ENSG00000265669	MIR548AJ1	microRNA 548aj-1
chr8	70479465	70480169	705	*	Peak_1263	76	.	Exon (ENST00000521051.1/ENST00000521051.1, exon 1 of 2)	8	70471134	70485687	14554	1	101926892	ENST00000520259.1	8331	ENSG00000253967	LOC101926892	uncharacterized LOC101926892
chr17	28728171	28728534	364	*	Peak_1264	76	.	Promoter (<=1kb)	17	28724599	28727935	3337	2	116238	ENST00000580518.1	-236	ENSG00000160606	TLCD1	TLC domain containing 1
chr6	125014202	125014650	449	*	Peak_1265	76	.	Intron (ENST00000560949.5/154214, intron 1 of 6)	6	125008755	125009489	735	1	154214	ENST00000431104.2	5447	ENSG00000146373	RNF217	ring finger protein 217
chr8	11896978	11897368	391	*	Peak_1266	76	.	Distal Intergenic	8	11852610	11869448	16839	2	1508	ENST00000534382.5	-27530	ENSG00000164733	CTSB	cathepsin B
chr1	231640038	231640614	577	*	Peak_1267	76	.	Intron (ENST00000647072.1/100303453, intron 6 of 7)	1	231629390	231702661	73272	1	27185	ENST00000468399.2	10648	ENSG00000162946	DISC1	DISC1 scaffold protein
chr19	49327715	49328161	447	*	Peak_1268	76	.	Promoter (2-3kb)	19	49289638	49325225	35588	2	28968	ENST00000335875.8	-2490	ENSG00000063127	SLC6A16	solute carrier family 6 member 16
chr5	181217245	181217904	660	*	Peak_1269	76	.	Distal Intergenic	5	181222499	181234326	11828	1	90933	ENST00000515499.5	-4595	ENSG00000146063	TRIM41	tripartite motif containing 41
chr8	133992757	133993357	601	*	Peak_1270	76	.	Distal Intergenic	8	133886496	133902407	15912	1	101927822	ENST00000520149.2	106261	ENSG00000253593	LOC101927822	uncharacterized LOC101927822
chr8	4197940	4198298	359	*	Peak_1271	76	.	Intron (ENST00000400186.7/64478, intron 3 of 67)	8	2935354	4032100	1096747	2	64478	ENST00000537824.2	-165840	ENSG00000183117	CSMD1	CUB and Sushi multiple domains 1
chr9	77367435	77368050	616	*	Peak_1272	76	.	Intron (ENST00000376634.8/23230, intron 61 of 68)	9	77350917	77353631	2715	1	23230	ENST00000355766.5	16518	ENSG00000197969	VPS13A	vacuolar protein sorting 13 homolog A
chr8	132603189	132604446	1258	*	Peak_1273	76	.	Intron (ENST00000618342.1/23639, intron 10 of 11)	8	132608405	132622688	14284	2	23639	ENST00000519085.5	18242	ENSG00000129295	LRRC6	leucine rich repeat containing 6
chr1	233113668	233114071	404	*	Peak_1274	76	.	Intron (ENST00000258229.13/80003, intron 21 of 33)	1	233089851	233135188	45338	2	80003	ENST00000484041.5	21117	ENSG00000135749	PCNX2	pecanex 2
chr8	102862279	102863013	735	*	Peak_1275	76	.	Promoter (1-2kb)	8	102843708	102864035	20328	2	51582	ENST00000518940.5	1022	ENSG00000155096	AZIN1	antizyme inhibitor 1
chr8	91171349	91171743	395	*	Peak_1276	75	.	Intron (ENST00000520099.5/100130742, intron 7 of 10)	8	91205485	91205559	75	1	100616245	ENST00000582720.1	-33742	ENSG00000266194	MIR4661	microRNA 4661
chr13	78014248	78014749	502	*	Peak_1277	75	.	Promoter (1-2kb)	13	78012883	78037219	24337	1	100874175	ENST00000414743.6	1365	NA	LINC00446	long intergenic non-protein coding RNA 446
chr3	30812964	30813806	843	*	Peak_1278	75	.	Intron (ENST00000282538.9/339896, intron 11 of 14)	3	30728108	30779073	50966	2	339896	ENST00000498387.1	-33891	ENSG00000144644	GADL1	glutamate decarboxylase like 1
chr6	52233199	52233658	460	*	Peak_1279	75	.	Distal Intergenic	6	52236681	52239167	2487	2	112744	ENST00000478427.1	5509	ENSG00000112116	IL17F	interleukin 17F
chr6	170551447	170551926	480	*	Peak_1280	75	.	Promoter (1-2kb)	6	170535222	170550441	15220	2	5689	ENST00000462957.1	-1006	ENSG00000008018	PSMB1	proteasome subunit beta 1
chr1	52197679	52198144	466	*	Peak_1281	75	.	Intron (ENST00000287727.7/9372, intron 1 of 18)	1	52216380	52346686	130307	1	9372	ENST00000371591.1	-18236	ENSG00000157077	ZFYVE9	zinc finger FYVE-type containing 9
chr4	179372029	179372443	415	*	Peak_1282	75	.	Distal Intergenic	4	177903384	177907936	4553	2	101928656	ENST00000514736.1	-1464093	ENSG00000251504	LINC01099	long intergenic non-protein coding RNA 1099
chr1	186775925	186776771	847	*	Peak_1283	75	.	Distal Intergenic	1	186828953	186988981	160029	1	5321	ENST00000367466.3	-52182	ENSG00000116711	PLA2G4A	phospholipase A2 group IVA
chr15	89521159	89522035	877	*	Peak_1284	75	.	Promoter (1-2kb)	15	89505277	89523753	18477	2	283761	ENST00000561108.5	1718	NA	LINC00928	long intergenic non-protein coding RNA 928
chr4	156336967	156337319	353	*	Peak_1285	75	.	Distal Intergenic	4	155924118	155953917	29800	2	1519	ENST00000433477.3	-383050	ENSG00000256043	CTSO	cathepsin O
chr18	76502739	76503155	417	*	Peak_1286	75	.	Distal Intergenic	18	76495521	76498088	2568	1	400658	ENST00000622985.1	7218	ENSG00000275763	C18orf65	chromosome 18 open reading frame 65
chr10	63518590	63519145	556	*	Peak_1287	75	.	Promoter (2-3kb)	10	63521363	63625123	103761	1	221035	ENST00000373758.4	-2218	ENSG00000165476	REEP3	receptor accessory protein 3
chr15	96747839	96748208	370	*	Peak_1288	75	.	Distal Intergenic	15	96772005	96781654	9650	2	100652749	ENST00000560888.5	33446	ENSG00000259282	SPATA8-AS1	SPATA8 antisense RNA 1 (head to head)
chr10	102268933	102269579	647	*	Peak_1289	75	.	Intron (ENST00000369983.3/8729, intron 3 of 39)	10	102245532	102382899	137368	1	8729	ENST00000369983.3	23401	ENSG00000107862	GBF1	golgi brefeldin A resistant guanine nucleotide exchange factor 1
chr1	178050288	178050820	533	*	Peak_1290	75	.	Distal Intergenic	1	177928791	178038007	109217	2	111240474	ENST00000464428.2	-12281	ENSG00000120341	CRYZL2P-SEC16B	CRYZL2P-SEC16B readthrough
chr1	181504862	181505496	635	*	Peak_1291	75	.	Intron (ENST00000524607.6/777, intron 3 of 11)	1	181483745	181806778	323034	1	777	ENST00000621551.3	21117	ENSG00000198216	CACNA1E	calcium voltage-gated channel subunit alpha1 E
chr12	57477464	57478084	621	*	Peak_1292	75	.	Promoter (<=1kb)	12	57472266	57477851	5586	2	64333	ENST00000546200.5	0	ENSG00000123329	ARHGAP9	Rho GTPase activating protein 9
chr13	109381817	109382161	345	*	Peak_1293	75	.	Distal Intergenic	13	109400696	109401641	946	1	104326054	ENST00000439008.1	-18535	ENSG00000229792	LINC00399	long intergenic non-protein coding RNA 399
chr15	50378133	50378883	751	*	Peak_1294	75	.	Distal Intergenic	15	50360329	50360410	82	1	100616396	ENST00000583750.1	17804	ENSG00000284284	MIR4712	microRNA 4712
chr1	62784347	62785203	857	*	Peak_1295	75	.	Promoter (<=1kb)	1	62785233	62819179	33947	1	84938	ENST00000371118.1	-30	ENSG00000125703	ATG4C	autophagy related 4C cysteine peptidase
chr16	29816130	29816698	569	*	Peak_1296	75	.	Promoter (<=1kb)	16	29815952	29820117	4166	1	79447	ENST00000320330.7	178	ENSG00000280789	PAGR1	PAXIP1 associated glutamate rich protein 1
chr16	74607203	74607588	386	*	Peak_1297	75	.	Promoter (<=1kb)	16	74472590	74607144	134555	2	2734	ENST00000627032.2	-59	ENSG00000090863	GLG1	golgi glycoprotein 1
chr1	89915663	89916211	549	*	Peak_1298	75	.	Intron (ENST00000370453.5/55144, intron 3 of 3)	1	89846580	89933892	87313	1	55144	ENST00000441269.2	69083	ENSG00000171492	LRRC8D	leucine rich repeat containing 8 VRAC subunit D
chr19	11324292	11325195	904	*	Peak_1299	75	.	3' UTR	19	11322046	11339668	17623	2	9545	ENST00000222120.7	14473	ENSG00000105514	RAB3D	RAB3D, member RAS oncogene family
chr3	41606245	41606641	397	*	Peak_1300	75	.	Intron (ENST00000301831.8/54986, intron 31 of 36)	3	41800133	41854911	54779	2	54986	ENST00000460406.1	248270	ENSG00000168038	ULK4	unc-51 like kinase 4
chr5	96255075	96255518	444	*	Peak_1301	75	.	Intron (ENST00000502645.2/101929710, intron 1 of 4)	5	96392925	96412985	20061	2	5122	ENST00000513085.1	157467	ENSG00000175426	PCSK1	proprotein convertase subtilisin/kexin type 1
chr6	31725374	31726529	1156	*	Peak_1302	75	.	Promoter (1-2kb)	6	31723384	31725181	1798	1	80739	ENST00000375806.2	1990	ENSG00000204420	MPIG6B	megakaryocyte and platelet inhibitory receptor G6b
chr6	62420183	62420672	490	*	Peak_1303	75	.	Distal Intergenic	6	61679960	62286227	606268	2	202559	ENST00000281156.4	-133956	ENSG00000112232	KHDRBS2	KH RNA binding domain containing, signal transduction associated 2
chr6	81198370	81198739	370	*	Peak_1304	75	.	Distal Intergenic	6	81749870	81751753	1884	2	55603	ENST00000423467.1	553014	ENSG00000112773	TENT5A	terminal nucleotidyltransferase 5A
chr7	12294213	12295240	1028	*	Peak_1305	75	.	Distal Intergenic	7	12330887	12333726	2840	2	221806	ENST00000485526.1	38486	ENSG00000146530	VWDE	von Willebrand factor D and EGF domains
chr7	28815577	28816460	884	*	Peak_1306	75	.	Intron (ENST00000396299.6/9586, intron 8 of 9)	7	28809409	28819559	10151	1	9586	ENST00000498316.3	6168	ENSG00000146592	CREB5	cAMP responsive element binding protein 5
chr8	52346268	52346744	477	*	Peak_1307	75	.	Intron (ENST00000276480.11/9705, intron 2 of 25)	8	52110839	52409743	298905	2	9705	ENST00000276480.11	62999	ENSG00000147488	ST18	ST18 C2H2C-type zinc finger transcription factor
chr8	73095717	73096104	388	*	Peak_1308	75	.	Promoter (2-3kb)	8	73064540	73093272	28733	2	157869	ENST00000297354.6	-2445	ENSG00000164764	SBSPON	somatomedin B and thrombospondin type 1 domain containing
chr8	97584011	97585069	1059	*	Peak_1309	75	.	Distal Intergenic	8	97644179	97728770	84592	1	92140	ENST00000336273.7	-59110	ENSG00000147649	MTDH	metadherin
chr9	24698908	24699377	470	*	Peak_1310	75	.	Distal Intergenic	9	24543307	24545946	2640	2	100129669	ENST00000418122.1	-152962	ENSG00000205442	IZUMO3	IZUMO family member 3
chr9	31084069	31084538	470	*	Peak_1311	75	.	Distal Intergenic	9	31371611	31381490	9880	2	101929620	ENST00000562065.1	296952	ENSG00000260720	LINC01243	long intergenic non-protein coding RNA 1243
chr12	27820633	27820977	345	*	Peak_1312	75	.	Distal Intergenic	12	27787635	27791926	4292	1	57542	ENST00000540301.1	32998	ENSG00000087448	KLHL42	kelch like family member 42
chr1	161562597	161562964	368	*	Peak_1313	75	.	Intron (ENST00000537821.2/2212, intron 3 of 4)	1	161548421	161550737	2317	2	2214	ENST00000442336.1	-11860	ENSG00000203747	FCGR3A	Fc fragment of IgG receptor IIIa
chr11	65134688	65135098	411	*	Peak_1314	75	.	Promoter (<=1kb)	11	65127279	65134533	7255	2	84447	ENST00000377190.7	-155	ENSG00000162298	SYVN1	synoviolin 1
chr2	195662762	195663157	396	*	Peak_1315	75	.	Intron (ENST00000458054.1/57181, intron 2 of 2)	2	195657449	195680433	22985	1	57181	ENST00000418005.1	5313	ENSG00000196950	SLC39A10	solute carrier family 39 member 10
[truncated: 40,132 more rows]

## Sheet: Supplementary Data 6
RNA pulldown and mass spectrometry of fragment 1 in THP-1 cells
[truncated: 436 more rows]

## Sheet: Supplementary Data 7
RNA pulldown and mass spectrometry of fragment 2 in THP-1 cells
[truncated: 927 more rows]
